# Supplementary material for: The Influence of Key Facial Features on Recognition of Emotion in Cartoon Faces
Source: Front Psychol. 2021 Aug 10;12:687974. doi: 10.3389/fpsyg.2021.687974 (PMC8382696; doi:10.3389/fpsyg.2021.687974)
Supplement: Supplementary file 1 [file Data_Sheet_1.ZIP]

Archive with 11 entries (10 files):
- Influences of Facial Features on the Recognition of Emotion in Cartoon Faces/
- Influences of Facial Features on the Recognition of Emotion in Cartoon Faces/.DS_Store
- __MACOSX/Influences of Facial Features on the Recognition of Emotion in Cartoon Faces/._.DS_Store
- Influences of Facial Features on the Recognition of Emotion in Cartoon Faces/E2-unmask_mergedata.csv
- __MACOSX/Influences of Facial Features on the Recognition of Emotion in Cartoon Faces/._E2-unmask_mergedata.csv
- Influences of Facial Features on the Recognition of Emotion in Cartoon Faces/PreExperiment_mergedata.csv
- __MACOSX/Influences of Facial Features on the Recognition of Emotion in Cartoon Faces/._PreExperiment_mergedata.csv
- Influences of Facial Features on the Recognition of Emotion in Cartoon Faces/E1_mergedata.csv
- __MACOSX/Influences of Facial Features on the Recognition of Emotion in Cartoon Faces/._E1_mergedata.csv
- Influences of Facial Features on the Recognition of Emotion in Cartoon Faces/E3-mask_mergedata.csv
- __MACOSX/Influences of Facial Features on the Recognition of Emotion in Cartoon Faces/._E3-mask_mergedata.csv
