# Supplementary material for: The Influence of Key Facial Features on Recognition of Emotion in Cartoon Faces
Source: Front Psychol. 2021 Aug 10;12:687974. doi: 10.3389/fpsyg.2021.687974 (PMC8382696; doi:10.3389/fpsyg.2021.687974)
Supplement: Supplementary file 1 [file Data_Sheet_1.ZIP › Influences of Facial Features on the Recognition of Emotion in Cartoon Faces/E2-unmask_mergedata.csv]

text_mat_subid	text_mat_age	text_mat_sex	data_mat_acc	data_mat_int	data_mat_r_int	types	features	emotions
formal_unmask_1	25	female	0.85	5.05	5.588235	real	eye	happy
formal_unmask_1	25	female	0.65	2.25	1	real	eye	neu
formal_unmask_1	25	female	0.3	3.55	4.833333	real	eye	sad
formal_unmask_1	25	female	0.05	2.1	2	real	eyeb	happy
formal_unmask_1	25	female	0.35	2.4	1.571429	real	eyeb	neu
formal_unmask_1	25	female	0	4.8	NaN	real	eyeb	sad
formal_unmask_1	25	female	0.95	5.35	5.421053	real	mouth	happy
formal_unmask_1	25	female	0.7	1.85	1.428571	real	mouth	neu
formal_unmask_1	25	female	0.6	3.4	4.583333	real	mouth	sad
formal_unmask_1	25	female	1	5	5	real	face	happy
formal_unmask_1	25	female	0.6	1.95	1.25	real	face	neu
formal_unmask_1	25	female	0.4	4.75	5.75	real	face	sad
formal_unmask_1	25	female	0	3.65	NaN	cart	eye	happy
formal_unmask_1	25	female	0.35	3.25	2.714286	cart	eye	neu
formal_unmask_1	25	female	0.3	4.3	6	cart	eye	sad
formal_unmask_1	25	female	0	2.65	NaN	cart	eyeb	happy
formal_unmask_1	25	female	0.55	2.55	2.454545	cart	eyeb	neu
formal_unmask_1	25	female	0.1	7.3	5.5	cart	eyeb	sad
formal_unmask_1	25	female	1	5.05	5.05	cart	mouth	happy
formal_unmask_1	25	female	0.15	2.65	3.333333	cart	mouth	neu
formal_unmask_1	25	female	0.9	6.25	6.111111	cart	mouth	sad
formal_unmask_1	25	female	1	5.05	5.05	cart	face	happy
formal_unmask_1	25	female	0.6	2.6	1.916667	cart	face	neu
formal_unmask_1	25	female	0.65	5.7	5.769231	cart	face	sad
formal_unmask_2	21	female	0.7	5.6	5.7143	real	eye	happy
formal_unmask_2	21	female	0.35	5.05	5.2857	real	eye	neu
formal_unmask_2	21	female	0.2	6	7.25	real	eye	sad
formal_unmask_2	21	female	0.15	5.7	6	real	eyeb	happy
formal_unmask_2	21	female	0.7	5.75	5.9286	real	eyeb	neu
formal_unmask_2	21	female	0.1	6.3	7.5	real	eyeb	sad
formal_unmask_2	21	female	1	7.65	7.65	real	mouth	happy
formal_unmask_2	21	female	0.65	5.85	6.3077	real	mouth	neu
formal_unmask_2	21	female	0.05	5.8	7	real	mouth	sad
formal_unmask_2	21	female	0.95	8.35	8.3684	real	face	happy
formal_unmask_2	21	female	0.55	5.95	6.6364	real	face	neu
formal_unmask_2	21	female	0.6	6.65	6.75	real	face	sad
formal_unmask_2	21	female	0.2	6.05	5.75	cart	eye	happy
formal_unmask_2	21	female	0.45	6.05	6.6667	cart	eye	neu
formal_unmask_2	21	female	0.5	6.25	7	cart	eye	sad
formal_unmask_2	21	female	0.5	6.05	6.4	cart	eyeb	happy
formal_unmask_2	21	female	0.7	5.8	5.9286	cart	eyeb	neu
formal_unmask_2	21	female	0.15	6	5.6667	cart	eyeb	sad
formal_unmask_2	21	female	0.9	7.55	7.6667	cart	mouth	happy
formal_unmask_2	21	female	0.8	6.3	6.5	cart	mouth	neu
formal_unmask_2	21	female	0.45	6.7	6.8889	cart	mouth	sad
formal_unmask_2	21	female	0.95	7.45	7.5263	cart	face	happy
formal_unmask_2	21	female	0.7	6.1	6.2857	cart	face	neu
formal_unmask_2	21	female	0.95	7.4	7.4211	cart	face	sad
formal_unmask_3	21	male	0.95	6.15	6.2632	real	eye	happy
formal_unmask_3	21	male	0.4	4.55	4.375	real	eye	neu
formal_unmask_3	21	male	0.15	5.05	4.3333	real	eye	sad
formal_unmask_3	21	male	0.75	3.9	4.2667	real	eyeb	happy
formal_unmask_3	21	male	0.35	3.75	3.5714	real	eyeb	neu
formal_unmask_3	21	male	0.1	5.6	6	real	eyeb	sad
formal_unmask_3	21	male	0.95	6.8	6.8947	real	mouth	happy
formal_unmask_3	21	male	0.55	3.65	3.3636	real	mouth	neu
formal_unmask_3	21	male	0.1	4.1	4	real	mouth	sad
formal_unmask_3	21	male	0.95	7.4	7.5789	real	face	happy
formal_unmask_3	21	male	0.65	4.25	4.7692	real	face	neu
formal_unmask_3	21	male	0.6	5.95	6.1667	real	face	sad
formal_unmask_3	21	male	0.7	5.2	5	cart	eye	happy
formal_unmask_3	21	male	0.6	3.85	3	cart	eye	neu
formal_unmask_3	21	male	0.15	5.6	6	cart	eye	sad
formal_unmask_3	21	male	0.7	4.2	4.1429	cart	eyeb	happy
formal_unmask_3	21	male	0.2	2.8	2	cart	eyeb	neu
formal_unmask_3	21	male	0.1	5.15	5.5	cart	eyeb	sad
formal_unmask_3	21	male	1	5.05	5.05	cart	mouth	happy
formal_unmask_3	21	male	0.65	3.7	4.5385	cart	mouth	neu
formal_unmask_3	21	male	0.15	4.95	6.3333	cart	mouth	sad
formal_unmask_3	21	male	1	6.55	6.55	cart	face	happy
formal_unmask_3	21	male	0.75	3.3	3.8	cart	face	neu
formal_unmask_3	21	male	0.65	6.7	7.0769	cart	face	sad
formal_unmask_4	25	male	0.95	6.8	6.8947	real	eye	happy
formal_unmask_4	25	male	0.9	4.85	5	real	eye	neu
formal_unmask_4	25	male	0.45	5.75	6.3333	real	eye	sad
formal_unmask_4	25	male	0.2	4.85	5	real	eyeb	happy
formal_unmask_4	25	male	0.65	4.75	5	real	eyeb	neu
formal_unmask_4	25	male	0.35	6.9	6.5714	real	eyeb	sad
formal_unmask_4	25	male	1	8.2	8.2	real	mouth	happy
formal_unmask_4	25	male	0.75	4.85	5	real	mouth	neu
formal_unmask_4	25	male	0.35	5.5	6.5714	real	mouth	sad
formal_unmask_4	25	male	1	6.95	6.95	real	face	happy
formal_unmask_4	25	male	0.9	4.9	5	real	face	neu
formal_unmask_4	25	male	0.55	6.25	6.4545	real	face	sad
formal_unmask_4	25	male	0.4	5.95	6.375	cart	eye	happy
formal_unmask_4	25	male	0.55	5.55	5	cart	eye	neu
formal_unmask_4	25	male	0.25	6.5	6.8	cart	eye	sad
formal_unmask_4	25	male	0.9	6.45	6.6111	cart	eyeb	happy
formal_unmask_4	25	male	0.5	5.3	5	cart	eyeb	neu
formal_unmask_4	25	male	0.05	7	6	cart	eyeb	sad
formal_unmask_4	25	male	1	6.75	6.75	cart	mouth	happy
formal_unmask_4	25	male	0.95	5	5	cart	mouth	neu
formal_unmask_4	25	male	0.8	5.85	5.75	cart	mouth	sad
formal_unmask_4	25	male	1	7.1	7.1	cart	face	happy
formal_unmask_4	25	male	0.9	4.9	4.9444	cart	face	neu
formal_unmask_4	25	male	0.45	6.65	7.2222	cart	face	sad
formal_unmask_5	21	female	0.8	4.45	4.5625	real	eye	happy
formal_unmask_5	21	female	0.8	1.15	1	real	eye	neu
formal_unmask_5	21	female	0.3	3.95	3.3333	real	eye	sad
formal_unmask_5	21	female	0.1	1.15	2.5	real	eyeb	happy
formal_unmask_5	21	female	0.9	1.05	1	real	eyeb	neu
formal_unmask_5	21	female	0.7	3.05	3.1429	real	eyeb	sad
formal_unmask_5	21	female	1	4.85	4.85	real	mouth	happy
formal_unmask_5	21	female	0.95	1	1	real	mouth	neu
formal_unmask_5	21	female	0.2	1.35	2	real	mouth	sad
formal_unmask_5	21	female	1	4.15	4.15	real	face	happy
formal_unmask_5	21	female	1	1	1	real	face	neu
formal_unmask_5	21	female	0.8	2.25	2.4375	real	face	sad
formal_unmask_5	21	female	0.1	4.35	4.5	cart	eye	happy
formal_unmask_5	21	female	0.25	4.65	1.2	cart	eye	neu
formal_unmask_5	21	female	0.45	4.6	5.3333	cart	eye	sad
formal_unmask_5	21	female	0.35	1.9	2.7143	cart	eyeb	happy
formal_unmask_5	21	female	0.8	1.35	1.0625	cart	eyeb	neu
formal_unmask_5	21	female	0.95	7.25	7.4211	cart	eyeb	sad
formal_unmask_5	21	female	1	3.75	3.75	cart	mouth	happy
formal_unmask_5	21	female	1	1	1	cart	mouth	neu
formal_unmask_5	21	female	0.45	3.65	3.8889	cart	mouth	sad
formal_unmask_5	21	female	0.95	4.35	4.4211	cart	face	happy
formal_unmask_5	21	female	0.9	1.2	1	cart	face	neu
formal_unmask_5	21	female	0.7	5.45	6.0714	cart	face	sad
formal_unmask_6	22	female	0.9	5.2	5.333333	real	eye	happy
formal_unmask_6	22	female	0.55	2.05	1.272727	real	eye	neu
formal_unmask_6	22	female	0.55	4	4.909091	real	eye	sad
formal_unmask_6	22	female	0.05	1.35	1	real	eyeb	happy
formal_unmask_6	22	female	0.8	1.2	1	real	eyeb	neu
formal_unmask_6	22	female	0.4	5.65	4.875	real	eyeb	sad
formal_unmask_6	22	female	1	5.35	5.35	real	mouth	happy
formal_unmask_6	22	female	0.7	1.65	1.642857	real	mouth	neu
formal_unmask_6	22	female	0	2.65	NaN	real	mouth	sad
formal_unmask_6	22	female	0.95	5.1	5	real	face	happy
formal_unmask_6	22	female	0.65	1.75	1.692308	real	face	neu
formal_unmask_6	22	female	0.4	4.55	4.875	real	face	sad
formal_unmask_6	22	female	0.45	2.65	3.222222	cart	eye	happy
formal_unmask_6	22	female	0.25	2.65	1	cart	eye	neu
formal_unmask_6	22	female	0.1	2.75	5	cart	eye	sad
formal_unmask_6	22	female	0	1.55	NaN	cart	eyeb	happy
formal_unmask_6	22	female	0.75	1.45	1.2	cart	eyeb	neu
formal_unmask_6	22	female	0.35	3.45	3.714286	cart	eyeb	sad
formal_unmask_6	22	female	1	4.45	4.45	cart	mouth	happy
formal_unmask_6	22	female	0.95	1.4	1.263158	cart	mouth	neu
formal_unmask_6	22	female	0	4.4	NaN	cart	mouth	sad
formal_unmask_6	22	female	0.95	5.3	5.210526	cart	face	happy
formal_unmask_6	22	female	0.4	1.85	1	cart	face	neu
formal_unmask_6	22	female	0.55	4.65	5.545455	cart	face	sad
formal_unmask_7	25	female	0.65	4.45	4.769231	real	eye	happy
formal_unmask_7	25	female	0.45	4.15	5	real	eye	neu
formal_unmask_7	25	female	0.25	5.1	4.6	real	eye	sad
formal_unmask_7	25	female	0	3.7	NaN	real	eyeb	happy
formal_unmask_7	25	female	0.5	3.65	5	real	eyeb	neu
formal_unmask_7	25	female	0.3	5.85	5.5	real	eyeb	sad
formal_unmask_7	25	female	1	5.4	5.4	real	mouth	happy
formal_unmask_7	25	female	0.35	3.55	5	real	mouth	neu
formal_unmask_7	25	female	0.35	3.85	5	real	mouth	sad
formal_unmask_7	25	female	1	5.85	5.85	real	face	happy
formal_unmask_7	25	female	0.4	3.8	5	real	face	neu
formal_unmask_7	25	female	0.6	4.4	5.083333	real	face	sad
formal_unmask_7	25	female	0	3.9	NaN	cart	eye	happy
formal_unmask_7	25	female	0.35	3.55	5	cart	eye	neu
formal_unmask_7	25	female	0.75	4.75	5.266667	cart	eye	sad
formal_unmask_7	25	female	0.45	4.05	3.444444	cart	eyeb	happy
formal_unmask_7	25	female	0.25	3.4	5	cart	eyeb	neu
formal_unmask_7	25	female	0.35	6.05	6.714286	cart	eyeb	sad
formal_unmask_7	25	female	1	3.45	3.45	cart	mouth	happy
formal_unmask_7	25	female	0.65	3.75	4.923077	cart	mouth	neu
formal_unmask_7	25	female	0.35	5.05	5.571429	cart	mouth	sad
formal_unmask_7	25	female	0.95	4.85	4.842105	cart	face	happy
formal_unmask_7	25	female	0.45	3.65	5	cart	face	neu
formal_unmask_7	25	female	0.8	5.55	6	cart	face	sad
formal_unmask_8	24	female	0.85	7.5	7.5882	real	eye	happy
formal_unmask_8	24	female	0.35	4.9	4.2857	real	eye	neu
formal_unmask_8	24	female	0.55	6.35	7.0909	real	eye	sad
formal_unmask_8	24	female	0.1	6.6	4	real	eyeb	happy
formal_unmask_8	24	female	0.45	6.3	6.7778	real	eyeb	neu
formal_unmask_8	24	female	0.35	7.1	6.5714	real	eyeb	sad
formal_unmask_8	24	female	1	8.95	8.95	real	mouth	happy
formal_unmask_8	24	female	0.5	4.05	4.2	real	mouth	neu
formal_unmask_8	24	female	0.05	5.85	9	real	mouth	sad
formal_unmask_8	24	female	0.95	6.9	7	real	face	happy
formal_unmask_8	24	female	0.3	4.45	6.5	real	face	neu
formal_unmask_8	24	female	0.5	7.15	7.6	real	face	sad
formal_unmask_8	24	female	0.1	5.05	4	cart	eye	happy
formal_unmask_8	24	female	0.3	5	5	cart	eye	neu
formal_unmask_8	24	female	0.65	7.2	7.4615	cart	eye	sad
formal_unmask_8	24	female	0.95	2.65	2.4737	cart	eyeb	happy
formal_unmask_8	24	female	0.25	3.45	5	cart	eyeb	neu
formal_unmask_8	24	female	0.55	6.1	6	cart	eyeb	sad
formal_unmask_8	24	female	1	7.35	7.35	cart	mouth	happy
formal_unmask_8	24	female	0.95	6.25	6.2105	cart	mouth	neu
formal_unmask_8	24	female	1	6.7	6.7	cart	mouth	sad
formal_unmask_8	24	female	1	6.1	6.1	cart	face	happy
formal_unmask_8	24	female	0.15	2.85	4	cart	face	neu
formal_unmask_8	24	female	0.6	5.9	6.0833	cart	face	sad
formal_unmask_9	27	male	0.9	7.65	7.777778	real	eye	happy
formal_unmask_9	27	male	1	7.8	7.8	real	eye	neu
formal_unmask_9	27	male	0.05	7.5	7	real	eye	sad
formal_unmask_9	27	male	0.1	7.4	6.5	real	eyeb	happy
formal_unmask_9	27	male	0.8	7.45	7.5	real	eyeb	neu
formal_unmask_9	27	male	0	7.15	NaN	real	eyeb	sad
formal_unmask_9	27	male	1	8.6	8.6	real	mouth	happy
formal_unmask_9	27	male	1	7.6	7.6	real	mouth	neu
formal_unmask_9	27	male	0	7.8	NaN	real	mouth	sad
formal_unmask_9	27	male	1	7.85	7.85	real	face	happy
formal_unmask_9	27	male	0.85	7.2	7.235294	real	face	neu
formal_unmask_9	27	male	0.7	7.5	7.428571	real	face	sad
formal_unmask_9	27	male	0	7.75	NaN	cart	eye	happy
formal_unmask_9	27	male	0.65	7.75	7.692308	cart	eye	neu
formal_unmask_9	27	male	0.3	7.45	7.166667	cart	eye	sad
formal_unmask_9	27	male	0.2	7.85	7.75	cart	eyeb	happy
formal_unmask_9	27	male	0.8	7.85	8.0625	cart	eyeb	neu
formal_unmask_9	27	male	0.05	7.9	7	cart	eyeb	sad
formal_unmask_9	27	male	0.75	7.95	8.266667	cart	mouth	happy
formal_unmask_9	27	male	0.8	7.65	7.8125	cart	mouth	neu
formal_unmask_9	27	male	0.35	7.45	7.285714	cart	mouth	sad
formal_unmask_9	27	male	0.95	8	8.052632	cart	face	happy
formal_unmask_9	27	male	0.9	7.1	7.166667	cart	face	neu
formal_unmask_9	27	male	0.35	7.95	8	cart	face	sad
formal_unmask_10	23	female	0.8	5.45	5.125	real	eye	happy
formal_unmask_10	23	female	0.05	4.85	8	real	eye	neu
formal_unmask_10	23	female	0.3	5.9	6.166667	real	eye	sad
formal_unmask_10	23	female	0	5.1	NaN	real	eyeb	happy
formal_unmask_10	23	female	0.55	5.55	6.363636	real	eyeb	neu
formal_unmask_10	23	female	0.25	6.85	6.8	real	eyeb	sad
formal_unmask_10	23	female	1	6.3	6.3	real	mouth	happy
formal_unmask_10	23	female	0.7	4.9	6.142857	real	mouth	neu
formal_unmask_10	23	female	0.4	4.55	3.875	real	mouth	sad
formal_unmask_10	23	female	0.95	6.65	6.947368	real	face	happy
formal_unmask_10	23	female	0.55	6.05	8.181818	real	face	neu
formal_unmask_10	23	female	0.8	5.6	5.375	real	face	sad
formal_unmask_10	23	female	0.15	6.6	3.666667	cart	eye	happy
formal_unmask_10	23	female	0.45	6.65	7.777778	cart	eye	neu
formal_unmask_10	23	female	0.8	6.35	6.4375	cart	eye	sad
formal_unmask_10	23	female	0	7.7	NaN	cart	eyeb	happy
formal_unmask_10	23	female	0.85	8.25	8.588235	cart	eyeb	neu
formal_unmask_10	23	female	0.7	7.2	7.071429	cart	eyeb	sad
formal_unmask_10	23	female	1	5.15	5.15	cart	mouth	happy
formal_unmask_10	23	female	0.75	7.3	9	cart	mouth	neu
formal_unmask_10	23	female	0.85	4.2	3.941176	cart	mouth	sad
formal_unmask_10	23	female	1	5.75	5.75	cart	face	happy
formal_unmask_10	23	female	0.3	4.65	9	cart	face	neu
formal_unmask_10	23	female	1	6.65	6.65	cart	face	sad
formal_unmask_11	20	male	0.9	4.9	5.277778	real	eye	happy
formal_unmask_11	20	male	0.6	2.6	1.916667	real	eye	neu
formal_unmask_11	20	male	0.15	3.6	2.333333	real	eye	sad
formal_unmask_11	20	male	0.2	1.8	2.25	real	eyeb	happy
formal_unmask_11	20	male	0.55	1.9	1.818182	real	eyeb	neu
formal_unmask_11	20	male	0.85	5.55	5.882353	real	eyeb	sad
formal_unmask_11	20	male	1	7.15	7.15	real	mouth	happy
formal_unmask_11	20	male	0.35	2	1.714286	real	mouth	neu
formal_unmask_11	20	male	0.8	2.7	2.875	real	mouth	sad
formal_unmask_11	20	male	1	7.3	7.3	real	face	happy
formal_unmask_11	20	male	0.9	2.25	2.055556	real	face	neu
formal_unmask_11	20	male	0.7	5	5.071429	real	face	sad
formal_unmask_11	20	male	0	3.3	NaN	cart	eye	happy
formal_unmask_11	20	male	0.15	3.5	2	cart	eye	neu
formal_unmask_11	20	male	0.85	5.3	5.529412	cart	eye	sad
formal_unmask_11	20	male	0.55	3.15	4.181818	cart	eyeb	happy
formal_unmask_11	20	male	0.55	2.35	1.454545	cart	eyeb	neu
formal_unmask_11	20	male	0.9	6.7	6.777778	cart	eyeb	sad
formal_unmask_11	20	male	1	7.3	7.3	cart	mouth	happy
formal_unmask_11	20	male	0.9	2.1	2.111111	cart	mouth	neu
formal_unmask_11	20	male	0.9	5.05	5.444444	cart	mouth	sad
formal_unmask_11	20	male	1	7.25	7.25	cart	face	happy
formal_unmask_11	20	male	0.6	2.25	1.5	cart	face	neu
formal_unmask_11	20	male	1	6.45	6.45	cart	face	sad
formal_unmask_12	26	female	0.65	5.25	5.1538	real	eye	happy
formal_unmask_12	26	female	0.5	5.3	4.7	real	eye	neu
formal_unmask_12	26	female	0.3	5.7	5.5	real	eye	sad
formal_unmask_12	26	female	0.05	4.25	4	real	eyeb	happy
formal_unmask_12	26	female	0.75	4.55	4.6667	real	eyeb	neu
formal_unmask_12	26	female	0.2	5.65	6	real	eyeb	sad
formal_unmask_12	26	female	1	6.8	6.8	real	mouth	happy
formal_unmask_12	26	female	0.65	4.4	4.7692	real	mouth	neu
formal_unmask_12	26	female	0.1	4.3	4	real	mouth	sad
formal_unmask_12	26	female	0.8	7.45	7.9375	real	face	happy
formal_unmask_12	26	female	0.55	4.55	4.6364	real	face	neu
formal_unmask_12	26	female	0.5	5.8	5.8	real	face	sad
formal_unmask_12	26	female	0.25	4.85	4.4	cart	eye	happy
formal_unmask_12	26	female	0.4	5.25	4.75	cart	eye	neu
formal_unmask_12	26	female	0.9	5.35	5.3889	cart	eye	sad
formal_unmask_12	26	female	0.7	5	5.1429	cart	eyeb	happy
formal_unmask_12	26	female	0.25	4.95	5	cart	eyeb	neu
formal_unmask_12	26	female	0.5	5.4	5.4	cart	eyeb	sad
formal_unmask_12	26	female	0.9	5.6	5.6667	cart	mouth	happy
formal_unmask_12	26	female	0.5	4.9	5.2	cart	mouth	neu
formal_unmask_12	26	female	0.7	5.6	5.6429	cart	mouth	sad
formal_unmask_12	26	female	1	7.1	7.1	cart	face	happy
formal_unmask_12	26	female	0.7	4.5	4.5	cart	face	neu
formal_unmask_12	26	female	0.65	6.75	6.4615	cart	face	sad
formal_unmask_13	26	female	0.65	5.15	6	real	eye	happy
formal_unmask_13	26	female	0.9	1.65	1.5	real	eye	neu
formal_unmask_13	26	female	0.15	4.75	5	real	eye	sad
formal_unmask_13	26	female	0.05	1.85	2	real	eyeb	happy
formal_unmask_13	26	female	0.8	2.3	1.5625	real	eyeb	neu
formal_unmask_13	26	female	0.05	7	8	real	eyeb	sad
formal_unmask_13	26	female	0.95	7.9	8.052632	real	mouth	happy
formal_unmask_13	26	female	0.8	1.8	1.375	real	mouth	neu
formal_unmask_13	26	female	0.25	3.1	4.2	real	mouth	sad
formal_unmask_13	26	female	1	8.6	8.6	real	face	happy
formal_unmask_13	26	female	0.9	1.35	1.055556	real	face	neu
formal_unmask_13	26	female	0.25	5.4	4.8	real	face	sad
formal_unmask_13	26	female	0.1	5.7	6.5	cart	eye	happy
formal_unmask_13	26	female	0.7	4.95	4.928571	cart	eye	neu
formal_unmask_13	26	female	0.55	5.8	5.727273	cart	eye	sad
formal_unmask_13	26	female	0.9	5.2	5.055556	cart	eyeb	happy
formal_unmask_13	26	female	0.4	4.9	6.375	cart	eyeb	neu
formal_unmask_13	26	female	0	5.4	NaN	cart	eyeb	sad
formal_unmask_13	26	female	1	8.1	8.1	cart	mouth	happy
formal_unmask_13	26	female	0.75	6.1	6.733333	cart	mouth	neu
formal_unmask_13	26	female	0.2	6.05	5.75	cart	mouth	sad
formal_unmask_13	26	female	1	7.55	7.55	cart	face	happy
formal_unmask_13	26	female	0.7	4.25	4.5	cart	face	neu
formal_unmask_13	26	female	0.2	7.8	7.75	cart	face	sad
formal_unmask_14	24	female	0.9	6.9	7.111111	real	eye	happy
formal_unmask_14	24	female	0.45	4.45	5	real	eye	neu
formal_unmask_14	24	female	0.45	5.1	6.111111	real	eye	sad
formal_unmask_14	24	female	0.3	4.25	4	real	eyeb	happy
formal_unmask_14	24	female	0.3	4.65	5	real	eyeb	neu
formal_unmask_14	24	female	0.6	6.9	7.416667	real	eyeb	sad
formal_unmask_14	24	female	0.9	7.9	8.166667	real	mouth	happy
formal_unmask_14	24	female	0.25	4.15	5	real	mouth	neu
formal_unmask_14	24	female	0.3	4.9	6.166667	real	mouth	sad
formal_unmask_14	24	female	1	8.05	8.05	real	face	happy
formal_unmask_14	24	female	0.65	4.15	5	real	face	neu
formal_unmask_14	24	female	0.6	6.7	7.583333	real	face	sad
formal_unmask_14	24	female	0	5.3	NaN	cart	eye	happy
formal_unmask_14	24	female	0.15	5.5	5	cart	eye	neu
formal_unmask_14	24	female	0.8	6.85	7	cart	eye	sad
formal_unmask_14	24	female	0.9	5.05	5.111111	cart	eyeb	happy
formal_unmask_14	24	female	0	4.05	NaN	cart	eyeb	neu
formal_unmask_14	24	female	0.9	7.4	7.777778	cart	eyeb	sad
formal_unmask_14	24	female	1	7.05	7.05	cart	mouth	happy
formal_unmask_14	24	female	0	2.7	NaN	cart	mouth	neu
formal_unmask_14	24	female	0.15	6.4	6	cart	mouth	sad
formal_unmask_14	24	female	1	7.15	7.15	cart	face	happy
formal_unmask_14	24	female	0	2.5	NaN	cart	face	neu
formal_unmask_14	24	female	1	7.75	7.75	cart	face	sad
formal_unmask_15	18	male	0.9	6.65	6.7222	real	eye	happy
formal_unmask_15	18	male	0.75	5.15	5.0667	real	eye	neu
formal_unmask_15	18	male	0.5	5.75	6	real	eye	sad
formal_unmask_15	18	male	0.3	5.65	6	real	eyeb	happy
formal_unmask_15	18	male	0.85	5.25	5.2353	real	eyeb	neu
formal_unmask_15	18	male	0.6	5.75	5.8333	real	eyeb	sad
formal_unmask_15	18	male	0.95	8.65	8.7895	real	mouth	happy
formal_unmask_15	18	male	0.95	5.85	5.7895	real	mouth	neu
formal_unmask_15	18	male	0.15	5.85	6	real	mouth	sad
formal_unmask_15	18	male	1	8.1	8.1	real	face	happy
formal_unmask_15	18	male	0.9	6	5.9444	real	face	neu
formal_unmask_15	18	male	0.75	7.35	7.7333	real	face	sad
formal_unmask_15	18	male	0.3	5.7	5.6667	cart	eye	happy
formal_unmask_15	18	male	0.35	5.35	5.2857	cart	eye	neu
formal_unmask_15	18	male	0.6	5.65	5.75	cart	eye	sad
formal_unmask_15	18	male	0.65	5.5	5.6923	cart	eyeb	happy
formal_unmask_15	18	male	0.55	5.2	5.0909	cart	eyeb	neu
formal_unmask_15	18	male	0.8	6.4	6.625	cart	eyeb	sad
formal_unmask_15	18	male	0.85	6.15	6.2941	cart	mouth	happy
formal_unmask_15	18	male	0.9	5.25	5.2778	cart	mouth	neu
formal_unmask_15	18	male	0.55	6.8	7.5455	cart	mouth	sad
formal_unmask_15	18	male	1	8.7	8.7	cart	face	happy
formal_unmask_15	18	male	0.75	6.8	6.7333	cart	face	neu
formal_unmask_15	18	male	1	8.8	8.8	cart	face	sad
formal_unmask_16	24	female	1	5.8	5.8	real	eye	happy
formal_unmask_16	24	female	0.7	4.55	4.7143	real	eye	neu
formal_unmask_16	24	female	0.65	5.7	6.3846	real	eye	sad
formal_unmask_16	24	female	0.1	3.75	3.5	real	eyeb	happy
formal_unmask_16	24	female	0.75	3.65	3.6667	real	eyeb	neu
formal_unmask_16	24	female	0.5	5.2	5.9	real	eyeb	sad
formal_unmask_16	24	female	1	7.6	7.6	real	mouth	happy
formal_unmask_16	24	female	0.4	4.65	4.875	real	mouth	neu
formal_unmask_16	24	female	0.5	5.25	5.7	real	mouth	sad
formal_unmask_16	24	female	1	7.65	7.65	real	face	happy
formal_unmask_16	24	female	0.65	5.2	5.5385	real	face	neu
formal_unmask_16	24	female	0.9	6.8	7	real	face	sad
formal_unmask_16	24	female	0.65	6	6.0769	cart	eye	happy
formal_unmask_16	24	female	0.5	5.35	5.1	cart	eye	neu
formal_unmask_16	24	female	0.65	6.35	6.6923	cart	eye	sad
formal_unmask_16	24	female	0.45	5.35	5.7778	cart	eyeb	happy
formal_unmask_16	24	female	0.75	5.2	5.1333	cart	eyeb	neu
formal_unmask_16	24	female	0.6	7.15	7.4167	cart	eyeb	sad
formal_unmask_16	24	female	1	7.4	7.4	cart	mouth	happy
formal_unmask_16	24	female	0.95	6.05	6	cart	mouth	neu
formal_unmask_16	24	female	0.65	6.55	6.6923	cart	mouth	sad
formal_unmask_16	24	female	1	7.4	7.4	cart	face	happy
formal_unmask_16	24	female	1	6.35	6.35	cart	face	neu
formal_unmask_16	24	female	0.9	7.45	7.4444	cart	face	sad
formal_unmask_17	18	male	1	6.25	6.25	real	eye	happy
formal_unmask_17	18	male	0.3	5.35	5	real	eye	neu
formal_unmask_17	18	male	0.3	5.3	5.3333	real	eye	sad
formal_unmask_17	18	male	0.1	5	6	real	eyeb	happy
formal_unmask_17	18	male	0.85	5.05	5	real	eyeb	neu
formal_unmask_17	18	male	0.4	5.85	5.875	real	eyeb	sad
formal_unmask_17	18	male	1	7.55	7.55	real	mouth	happy
formal_unmask_17	18	male	0.8	5.05	5	real	mouth	neu
formal_unmask_17	18	male	0.05	5.1	5	real	mouth	sad
formal_unmask_17	18	male	1	7.5	7.5	real	face	happy
formal_unmask_17	18	male	0.85	4.95	5	real	face	neu
formal_unmask_17	18	male	0.6	6.45	6.3333	real	face	sad
formal_unmask_17	18	male	0.25	5.2	5.4	cart	eye	happy
formal_unmask_17	18	male	0.25	5.15	5.2	cart	eye	neu
formal_unmask_17	18	male	0.45	5.85	6.1111	cart	eye	sad
formal_unmask_17	18	male	0.35	5.65	6.2857	cart	eyeb	happy
formal_unmask_17	18	male	0.6	5.15	5	cart	eyeb	neu
formal_unmask_17	18	male	0.45	7.2	7.2222	cart	eyeb	sad
formal_unmask_17	18	male	1	7.05	7.05	cart	mouth	happy
formal_unmask_17	18	male	0.45	5.2	4.8889	cart	mouth	neu
formal_unmask_17	18	male	0.55	6.55	6.9091	cart	mouth	sad
formal_unmask_17	18	male	1	7.3	7.3	cart	face	happy
formal_unmask_17	18	male	0.45	5	5.1111	cart	face	neu
formal_unmask_17	18	male	0.85	7.1	7.0588	cart	face	sad
formal_unmask_18	19	male	0.7	5.75	5.9286	real	eye	happy
formal_unmask_18	19	male	0.15	4.2	3.3333	real	eye	neu
formal_unmask_18	19	male	0.5	6.25	6	real	eye	sad
formal_unmask_18	19	male	0.45	3.7	4.1111	real	eyeb	happy
formal_unmask_18	19	male	0.35	3.9	2.7143	real	eyeb	neu
formal_unmask_18	19	male	0.4	6.35	5.625	real	eyeb	sad
formal_unmask_18	19	male	0.75	6.75	7.1333	real	mouth	happy
formal_unmask_18	19	male	0.65	3.7	3.1538	real	mouth	neu
formal_unmask_18	19	male	0.45	4.15	4.4444	real	mouth	sad
formal_unmask_18	19	male	0.9	6.65	6.7778	real	face	happy
formal_unmask_18	19	male	0.15	4.8	3.3333	real	face	neu
formal_unmask_18	19	male	0.55	6.75	6.8182	real	face	sad
formal_unmask_18	19	male	0.25	5.7	6.4	cart	eye	happy
formal_unmask_18	19	male	0.05	5.45	6	cart	eye	neu
formal_unmask_18	19	male	0.7	5.85	6.0714	cart	eye	sad
formal_unmask_18	19	male	0.75	5.05	5.6	cart	eyeb	happy
formal_unmask_18	19	male	0.15	4.1	4	cart	eyeb	neu
formal_unmask_18	19	male	0.05	6.55	4	cart	eyeb	sad
formal_unmask_18	19	male	1	7.15	7.15	cart	mouth	happy
formal_unmask_18	19	male	0.15	4.45	5	cart	mouth	neu
formal_unmask_18	19	male	0.7	5.95	6	cart	mouth	sad
formal_unmask_18	19	male	0.95	7.1	7.1579	cart	face	happy
formal_unmask_18	19	male	0.05	5.25	5	cart	face	neu
formal_unmask_18	19	male	0.85	6.8	6.8235	cart	face	sad
formal_unmask_19	18	male	0.7	5.7	5.857143	real	eye	happy
formal_unmask_19	18	male	0.2	5.15	3.75	real	eye	neu
formal_unmask_19	18	male	0	5.25	NaN	real	eye	sad
formal_unmask_19	18	male	0.3	5	5.333333	real	eyeb	happy
formal_unmask_19	18	male	0.25	4.4	3.8	real	eyeb	neu
formal_unmask_19	18	male	0.05	5.25	4	real	eyeb	sad
formal_unmask_19	18	male	0.85	5.4	5.529412	real	mouth	happy
formal_unmask_19	18	male	0.65	4.4	3.923077	real	mouth	neu
formal_unmask_19	18	male	0.25	5.15	4	real	mouth	sad
formal_unmask_19	18	male	1	6.85	6.85	real	face	happy
formal_unmask_19	18	male	0.2	6.15	5.5	real	face	neu
formal_unmask_19	18	male	0.6	5.25	5.166667	real	face	sad
formal_unmask_19	18	male	0	5.55	NaN	cart	eye	happy
formal_unmask_19	18	male	0.25	5.85	3.6	cart	eye	neu
formal_unmask_19	18	male	0.1	5.85	4	cart	eye	sad
formal_unmask_19	18	male	0.2	4.35	5.5	cart	eyeb	happy
formal_unmask_19	18	male	0.65	4.25	3.615385	cart	eyeb	neu
formal_unmask_19	18	male	0.05	5.6	5	cart	eyeb	sad
formal_unmask_19	18	male	1	5.75	5.75	cart	mouth	happy
formal_unmask_19	18	male	0.55	4.35	3.727273	cart	mouth	neu
formal_unmask_19	18	male	0.7	4.3	3.571429	cart	mouth	sad
formal_unmask_19	18	male	1	5.7	5.7	cart	face	happy
formal_unmask_19	18	male	0.4	4.95	4.5	cart	face	neu
formal_unmask_19	18	male	0.75	5.5	5.6	cart	face	sad
formal_unmask_20	19	female	0.95	4.45	4.526316	real	eye	happy
formal_unmask_20	19	female	0.55	2.75	2.727273	real	eye	neu
formal_unmask_20	19	female	0.15	3.85	5	real	eye	sad
formal_unmask_20	19	female	0.15	1.3	1	real	eyeb	happy
formal_unmask_20	19	female	0.45	1.8	1	real	eyeb	neu
formal_unmask_20	19	female	0.2	4.15	5.75	real	eyeb	sad
formal_unmask_20	19	female	1	4.1	4.1	real	mouth	happy
formal_unmask_20	19	female	0.55	1.4	1.363636	real	mouth	neu
formal_unmask_20	19	female	0.15	1.7	1.333333	real	mouth	sad
formal_unmask_20	19	female	1	3.6	3.6	real	face	happy
formal_unmask_20	19	female	0.8	1.1	1.125	real	face	neu
formal_unmask_20	19	female	0.45	3.35	4.333333	real	face	sad
formal_unmask_20	19	female	0	1.8	NaN	cart	eye	happy
formal_unmask_20	19	female	0.55	1.2	1	cart	eye	neu
formal_unmask_20	19	female	0.4	3.3	4.5	cart	eye	sad
formal_unmask_20	19	female	0.45	2.5	3.222222	cart	eyeb	happy
formal_unmask_20	19	female	0.85	1.35	1	cart	eyeb	neu
formal_unmask_20	19	female	0.15	5.15	6.666667	cart	eyeb	sad
formal_unmask_20	19	female	0.95	2.85	2.631579	cart	mouth	happy
formal_unmask_20	19	female	0.65	1.05	1	cart	mouth	neu
formal_unmask_20	19	female	0.15	2.85	5	cart	mouth	sad
formal_unmask_20	19	female	0.95	2.45	2.315789	cart	face	happy
formal_unmask_20	19	female	0.55	1.25	1	cart	face	neu
formal_unmask_20	19	female	0.75	4.95	5.6	cart	face	sad
formal_unmask_21	18	male	0.85	3.5	3.470588	real	eye	happy
formal_unmask_21	18	male	0.6	3.7	4.5	real	eye	neu
formal_unmask_21	18	male	0.4	4	4.75	real	eye	sad
formal_unmask_21	18	male	0	4.15	NaN	real	eyeb	happy
formal_unmask_21	18	male	0.7	3.95	4.714286	real	eyeb	neu
formal_unmask_21	18	male	0.3	3.35	2.833333	real	eyeb	sad
formal_unmask_21	18	male	1	3.7	3.7	real	mouth	happy
formal_unmask_21	18	male	0.8	4.65	5.25	real	mouth	neu
formal_unmask_21	18	male	0.3	4.75	4.5	real	mouth	sad
formal_unmask_21	18	male	1	3.55	3.55	real	face	happy
formal_unmask_21	18	male	0.65	3.2	4.076923	real	face	neu
formal_unmask_21	18	male	0.65	4.55	4.384615	real	face	sad
formal_unmask_21	18	male	0.05	3.95	1	cart	eye	happy
formal_unmask_21	18	male	0.55	4.35	5.181818	cart	eye	neu
formal_unmask_21	18	male	0.4	5	5.375	cart	eye	sad
formal_unmask_21	18	male	0.35	4.05	3.857143	cart	eyeb	happy
formal_unmask_21	18	male	0.65	4.75	4.923077	cart	eyeb	neu
formal_unmask_21	18	male	0.25	4.55	5.8	cart	eyeb	sad
formal_unmask_21	18	male	0.95	3.5	3.631579	cart	mouth	happy
formal_unmask_21	18	male	0.8	4.35	4.25	cart	mouth	neu
formal_unmask_21	18	male	0.65	4	4.307692	cart	mouth	sad
formal_unmask_21	18	male	0.95	3.55	3.421053	cart	face	happy
formal_unmask_21	18	male	0.6	4.55	5.083333	cart	face	neu
formal_unmask_21	18	male	0.75	5.75	5.866667	cart	face	sad
formal_unmask_22	18	male	0.8	6.45	6.5625	real	eye	happy
formal_unmask_22	18	male	0.45	5.3	5.4444	real	eye	neu
formal_unmask_22	18	male	0.15	5.55	6.3333	real	eye	sad
formal_unmask_22	18	male	0.25	4.9	4.4	real	eyeb	happy
formal_unmask_22	18	male	0.65	5.15	5	real	eyeb	neu
formal_unmask_22	18	male	0.3	7.1	6.3333	real	eyeb	sad
formal_unmask_22	18	male	1	7.55	7.55	real	mouth	happy
formal_unmask_22	18	male	0.45	5.35	5.2222	real	mouth	neu
formal_unmask_22	18	male	0.2	5.8	6.25	real	mouth	sad
formal_unmask_22	18	male	0.9	6.5	6.7778	real	face	happy
formal_unmask_22	18	male	0.75	4.4	4.3333	real	face	neu
formal_unmask_22	18	male	0.45	6.4	6.3333	real	face	sad
formal_unmask_22	18	male	0.4	5.15	5.75	cart	eye	happy
formal_unmask_22	18	male	0.6	4.5	4	cart	eye	neu
formal_unmask_22	18	male	0.4	6.05	6.125	cart	eye	sad
formal_unmask_22	18	male	0.4	4.25	4.75	cart	eyeb	happy
formal_unmask_22	18	male	0.5	3.6	3.4	cart	eyeb	neu
formal_unmask_22	18	male	0.25	6.05	6	cart	eyeb	sad
formal_unmask_22	18	male	0.95	6.55	6.6842	cart	mouth	happy
formal_unmask_22	18	male	0.55	5.2	5.0909	cart	mouth	neu
formal_unmask_22	18	male	0.5	6.35	6	cart	mouth	sad
formal_unmask_22	18	male	0.9	6.8	7.0556	cart	face	happy
formal_unmask_22	18	male	0.55	4.8	4.8182	cart	face	neu
formal_unmask_22	18	male	0.75	7.2	7.3333	cart	face	sad
formal_unmask_23	23	female	0.85	6.75	7.176471	real	eye	happy
formal_unmask_23	23	female	0.7	4.45	3.285714	real	eye	neu
formal_unmask_23	23	female	0.5	5.8	6.4	real	eye	sad
formal_unmask_23	23	female	0	3.35	NaN	real	eyeb	happy
formal_unmask_23	23	female	0.8	3.45	3.1875	real	eyeb	neu
formal_unmask_23	23	female	0.85	5.8	5.941176	real	eyeb	sad
formal_unmask_23	23	female	0.95	5.2	5.263158	real	mouth	happy
formal_unmask_23	23	female	0.45	4.1	3.333333	real	mouth	neu
formal_unmask_23	23	female	0.35	4.55	4.428571	real	mouth	sad
formal_unmask_23	23	female	1	7.25	7.25	real	face	happy
formal_unmask_23	23	female	0.4	4.1	3.375	real	face	neu
formal_unmask_23	23	female	0.85	6.6	6.529412	real	face	sad
formal_unmask_23	23	female	0.05	5.75	6	cart	eye	happy
formal_unmask_23	23	female	0.6	5.8	5.666667	cart	eye	neu
formal_unmask_23	23	female	0.8	6.5	6.5	cart	eye	sad
formal_unmask_23	23	female	0.1	3.7	8.5	cart	eyeb	happy
formal_unmask_23	23	female	0.4	3.85	3	cart	eyeb	neu
formal_unmask_23	23	female	0.9	7.75	7.722222	cart	eyeb	sad
formal_unmask_23	23	female	1	7.65	7.65	cart	mouth	happy
formal_unmask_23	23	female	0.45	5.75	4.111111	cart	mouth	neu
formal_unmask_23	23	female	0.65	7.2	7.846154	cart	mouth	sad
formal_unmask_23	23	female	1	8.1	8.1	cart	face	happy
formal_unmask_23	23	female	0.8	4.3	3.3125	cart	face	neu
formal_unmask_23	23	female	1	8.25	8.25	cart	face	sad
formal_unmask_24	25	female	0.75	6.4	6.9333	real	eye	happy
formal_unmask_24	25	female	0.75	5.5	5.9333	real	eye	neu
formal_unmask_24	25	female	0.2	5.9	6.25	real	eye	sad
formal_unmask_24	25	female	0.35	4.8	4.5714	real	eyeb	happy
formal_unmask_24	25	female	0.7	5.25	5.2857	real	eyeb	neu
formal_unmask_24	25	female	0.15	5.9	6.3333	real	eyeb	sad
formal_unmask_24	25	female	0.65	7.75	7.6154	real	mouth	happy
formal_unmask_24	25	female	0.8	4.6	4.75	real	mouth	neu
formal_unmask_24	25	female	0.4	5.3	5.75	real	mouth	sad
formal_unmask_24	25	female	1	8.05	8.05	real	face	happy
formal_unmask_24	25	female	0.7	5.75	6.1429	real	face	neu
formal_unmask_24	25	female	0.7	6.5	6.7857	real	face	sad
formal_unmask_24	25	female	0.2	5.6	4.75	cart	eye	happy
formal_unmask_24	25	female	0.5	6.05	6.3	cart	eye	neu
formal_unmask_24	25	female	0.3	5.55	5.3333	cart	eye	sad
formal_unmask_24	25	female	0.55	6.65	6.4545	cart	eyeb	happy
formal_unmask_24	25	female	0.35	5.85	6.2857	cart	eyeb	neu
formal_unmask_24	25	female	0.3	7.35	6.8333	cart	eyeb	sad
formal_unmask_24	25	female	0.85	7.25	7.2353	cart	mouth	happy
formal_unmask_24	25	female	0.9	5.2	5.3333	cart	mouth	neu
formal_unmask_24	25	female	0.15	6.15	6.3333	cart	mouth	sad
formal_unmask_24	25	female	0.9	7.6	7.5556	cart	face	happy
formal_unmask_24	25	female	0.8	5.55	6	cart	face	neu
formal_unmask_24	25	female	0.95	7	6.8947	cart	face	sad
formal_unmask_25	20	female	0.75	6.65	7.266667	real	eye	happy
formal_unmask_25	20	female	0.85	5.2	5	real	eye	neu
formal_unmask_25	20	female	0.2	6.55	7	real	eye	sad
formal_unmask_25	20	female	0.1	5.15	7.5	real	eyeb	happy
formal_unmask_25	20	female	0.8	5.05	5	real	eyeb	neu
formal_unmask_25	20	female	0.25	5.6	4.8	real	eyeb	sad
formal_unmask_25	20	female	1	6.6	6.6	real	mouth	happy
formal_unmask_25	20	female	0.9	4.7	5	real	mouth	neu
formal_unmask_25	20	female	0	4.4	NaN	real	mouth	sad
formal_unmask_25	20	female	1	7.15	7.15	real	face	happy
formal_unmask_25	20	female	0.7	4.75	5	real	face	neu
formal_unmask_25	20	female	0.45	5.55	6	real	face	sad
formal_unmask_25	20	female	0.2	6.05	5.75	cart	eye	happy
formal_unmask_25	20	female	0.35	4.7	5.142857	cart	eye	neu
formal_unmask_25	20	female	0.1	6.1	8	cart	eye	sad
formal_unmask_25	20	female	0.35	4.75	4.571429	cart	eyeb	happy
formal_unmask_25	20	female	0.6	4.5	4.833333	cart	eyeb	neu
formal_unmask_25	20	female	0.25	6.6	4.6	cart	eyeb	sad
formal_unmask_25	20	female	1	7.55	7.55	cart	mouth	happy
formal_unmask_25	20	female	0.8	4.95	5	cart	mouth	neu
formal_unmask_25	20	female	0.3	6.5	4.5	cart	mouth	sad
formal_unmask_25	20	female	0.85	7	7.117647	cart	face	happy
formal_unmask_25	20	female	0.9	4.8	5.055556	cart	face	neu
formal_unmask_25	20	female	0.4	6.8	6.25	cart	face	sad
formal_unmask_26	20	female	0.75	6.65	7.266667	real	eye	happy
formal_unmask_26	20	female	0.85	5.2	5	real	eye	neu
formal_unmask_26	20	female	0.2	6.55	7	real	eye	sad
formal_unmask_26	20	female	0.1	5.15	7.5	real	eyeb	happy
formal_unmask_26	20	female	0.8	5.05	5	real	eyeb	neu
formal_unmask_26	20	female	0.25	5.6	4.8	real	eyeb	sad
formal_unmask_26	20	female	1	6.6	6.6	real	mouth	happy
formal_unmask_26	20	female	0.9	4.7	5	real	mouth	neu
formal_unmask_26	20	female	0	4.4	NaN	real	mouth	sad
formal_unmask_26	20	female	1	7.15	7.15	real	face	happy
formal_unmask_26	20	female	0.7	4.75	5	real	face	neu
formal_unmask_26	20	female	0.45	5.55	6	real	face	sad
formal_unmask_26	20	female	0.2	6.05	5.75	cart	eye	happy
formal_unmask_26	20	female	0.35	4.7	5.142857	cart	eye	neu
formal_unmask_26	20	female	0.1	6.1	8	cart	eye	sad
formal_unmask_26	20	female	0.35	4.75	4.571429	cart	eyeb	happy
formal_unmask_26	20	female	0.6	4.5	4.833333	cart	eyeb	neu
formal_unmask_26	20	female	0.25	6.6	4.6	cart	eyeb	sad
formal_unmask_26	20	female	1	7.55	7.55	cart	mouth	happy
formal_unmask_26	20	female	0.8	4.95	5	cart	mouth	neu
formal_unmask_26	20	female	0.3	6.5	4.5	cart	mouth	sad
formal_unmask_26	20	female	0.85	7	7.117647	cart	face	happy
formal_unmask_26	20	female	0.9	4.8	5.055556	cart	face	neu
formal_unmask_26	20	female	0.4	6.8	6.25	cart	face	sad
formal_unmask_27	24	male	0.9	3.3	3.2222	real	eye	happy
formal_unmask_27	24	male	0.65	3.5	3.8462	real	eye	neu
formal_unmask_27	24	male	0.55	3.4	3.4545	real	eye	sad
formal_unmask_27	24	male	0.5	3.05	3.1	real	eyeb	happy
formal_unmask_27	24	male	0.55	3	3	real	eyeb	neu
formal_unmask_27	24	male	0.2	2.7	2.5	real	eyeb	sad
formal_unmask_27	24	male	1	3.6	3.6	real	mouth	happy
formal_unmask_27	24	male	0.8	3.4	3.8125	real	mouth	neu
formal_unmask_27	24	male	0.4	3.3	3	real	mouth	sad
formal_unmask_27	24	male	0.95	3.8	3.7368	real	face	happy
formal_unmask_27	24	male	0.7	3.2	3.7857	real	face	neu
formal_unmask_27	24	male	0.8	3.05	3.1875	real	face	sad
formal_unmask_27	24	male	0.6	2.55	2.75	cart	eye	happy
formal_unmask_27	24	male	0.5	2.85	3.1	cart	eye	neu
formal_unmask_27	24	male	0.45	3.1	3.4444	cart	eye	sad
formal_unmask_27	24	male	0.7	2.35	2.5	cart	eyeb	happy
formal_unmask_27	24	male	0.45	2.4	2.6667	cart	eyeb	neu
formal_unmask_27	24	male	0.95	2.8	2.8421	cart	eyeb	sad
formal_unmask_27	24	male	1	3.35	3.35	cart	mouth	happy
formal_unmask_27	24	male	0.95	3.25	3.3684	cart	mouth	neu
formal_unmask_27	24	male	0.9	3.55	3.5556	cart	mouth	sad
formal_unmask_27	24	male	0.95	3.9	3.8421	cart	face	happy
formal_unmask_27	24	male	0.9	3.8	4	cart	face	neu
formal_unmask_27	24	male	1	3.75	3.75	cart	face	sad
formal_unmask_28	23	male	0.95	2.8	2.842105	real	eye	happy
formal_unmask_28	23	male	0.8	2.25	2.4375	real	eye	neu
formal_unmask_28	23	male	0.25	2.25	2.4	real	eye	sad
formal_unmask_28	23	male	0.05	3.1	3	real	eyeb	happy
formal_unmask_28	23	male	0.8	3.3	3.5	real	eyeb	neu
formal_unmask_28	23	male	0.1	4.7	7	real	eyeb	sad
formal_unmask_28	23	male	1	3.85	3.85	real	mouth	happy
formal_unmask_28	23	male	0.8	2.15	2.0625	real	mouth	neu
formal_unmask_28	23	male	0.2	2.4	2.5	real	mouth	sad
formal_unmask_28	23	male	1	5.4	5.4	real	face	happy
formal_unmask_28	23	male	0.85	1.95	2.117647	real	face	neu
formal_unmask_28	23	male	0.65	4.9	5.384615	real	face	sad
formal_unmask_28	23	male	0	1.7	NaN	cart	eye	happy
formal_unmask_28	23	male	0.7	1.95	2	cart	eye	neu
formal_unmask_28	23	male	0.6	2.75	2.916667	cart	eye	sad
formal_unmask_28	23	male	0.55	2	2.363636	cart	eyeb	happy
formal_unmask_28	23	male	0.65	1.9	1.923077	cart	eyeb	neu
formal_unmask_28	23	male	0.95	4.15	4.263158	cart	eyeb	sad
formal_unmask_28	23	male	0.95	4.4	4.526316	cart	mouth	happy
formal_unmask_28	23	male	0.9	1.25	1.166667	cart	mouth	neu
formal_unmask_28	23	male	0.9	3.05	3.166667	cart	mouth	sad
formal_unmask_28	23	male	1	3.8	3.8	cart	face	happy
formal_unmask_28	23	male	0.8	1.8	1.625	cart	face	neu
formal_unmask_28	23	male	0.95	3.6	3.631579	cart	face	sad
formal_unmask_29	20	female	0.9	5.45	5.6667	real	eye	happy
formal_unmask_29	20	female	0.7	4.85	5.5714	real	eye	neu
formal_unmask_29	20	female	0.25	4.4	5.8	real	eye	sad
formal_unmask_29	20	female	0.8	3.3	3.5	real	eyeb	happy
formal_unmask_29	20	female	0.3	4.3	4.8333	real	eyeb	neu
formal_unmask_29	20	female	0.1	5	6	real	eyeb	sad
formal_unmask_29	20	female	1	4.75	4.75	real	mouth	happy
formal_unmask_29	20	female	0.6	4	4.8333	real	mouth	neu
formal_unmask_29	20	female	0.45	3.65	3.3333	real	mouth	sad
formal_unmask_29	20	female	0.95	6.9	6.9474	real	face	happy
formal_unmask_29	20	female	0.6	4.35	6.25	real	face	neu
formal_unmask_29	20	female	0.25	3.95	5.2	real	face	sad
formal_unmask_29	20	female	0.15	3.35	2.6667	cart	eye	happy
formal_unmask_29	20	female	0.25	3.2	4.6	cart	eye	neu
formal_unmask_29	20	female	0.35	4.85	6.1429	cart	eye	sad
formal_unmask_29	20	female	0.75	4.45	4.6667	cart	eyeb	happy
formal_unmask_29	20	female	0.5	3.2	4.1	cart	eyeb	neu
formal_unmask_29	20	female	0.05	5.9	5	cart	eyeb	sad
formal_unmask_29	20	female	0.9	4.6	4.9444	cart	mouth	happy
formal_unmask_29	20	female	0.5	3.7	5.6	cart	mouth	neu
formal_unmask_29	20	female	0.4	4.3	4.625	cart	mouth	sad
formal_unmask_29	20	female	0.95	4.7	4.8947	cart	face	happy
formal_unmask_29	20	female	0.75	4.8	5.8	cart	face	neu
formal_unmask_29	20	female	0.55	4.75	5.8182	cart	face	sad
formal_unmask_30	21	male	0.9	4.35	4.6111	real	eye	happy
formal_unmask_30	21	male	0.45	3.5	5.3333	real	eye	neu
formal_unmask_30	21	male	0.5	3.15	3.9	real	eye	sad
formal_unmask_30	21	male	0.15	4.3	4.3333	real	eyeb	happy
formal_unmask_30	21	male	0.55	3.95	4.9091	real	eyeb	neu
formal_unmask_30	21	male	0.5	4.3	3.9	real	eyeb	sad
formal_unmask_30	21	male	0.95	6	6.0526	real	mouth	happy
formal_unmask_30	21	male	0.55	4.25	5.0909	real	mouth	neu
formal_unmask_30	21	male	0.3	3.6	4.1667	real	mouth	sad
formal_unmask_30	21	male	1	7.25	7.25	real	face	happy
formal_unmask_30	21	male	0.85	5.15	5.7647	real	face	neu
formal_unmask_30	21	male	0.5	3.45	4.1	real	face	sad
formal_unmask_30	21	male	0.35	2.6	2.2857	cart	eye	happy
formal_unmask_30	21	male	0.6	4.5	5.4167	cart	eye	neu
formal_unmask_30	21	male	0.6	3.8	4.0833	cart	eye	sad
formal_unmask_30	21	male	0.3	5.3	6.1667	cart	eyeb	happy
formal_unmask_30	21	male	0.6	4.95	6	cart	eyeb	neu
formal_unmask_30	21	male	0.7	4.35	4.7857	cart	eyeb	sad
formal_unmask_30	21	male	0.95	7.1	7.1053	cart	mouth	happy
formal_unmask_30	21	male	0.5	3.75	5.4	cart	mouth	neu
formal_unmask_30	21	male	0.95	5	5.2105	cart	mouth	sad
formal_unmask_30	21	male	1	6.3	6.3	cart	face	happy
formal_unmask_30	21	male	0.65	4.25	5	cart	face	neu
formal_unmask_30	21	male	0.9	6.75	7.0556	cart	face	sad
