# Supplementary material for: The Influence of Key Facial Features on Recognition of Emotion in Cartoon Faces
Source: Front Psychol. 2021 Aug 10;12:687974. doi: 10.3389/fpsyg.2021.687974 (PMC8382696; doi:10.3389/fpsyg.2021.687974)
Supplement: Supplementary file 1 [file Data_Sheet_1.ZIP › Influences of Facial Features on the Recognition of Emotion in Cartoon Faces/PreExperiment_mergedata.csv]

ID	Gender	Age	cart_happy_acc	cart_neu_acc	cart_sad_acc	real_happy_acc	real_neu_acc	real_sad_acc	cart_acc	real_acc	total_mean
1	f	23	1	0.95	0.9	0.65	0.95	0.6	0.95	0.733333333	0.841666667
2	m	26	1	0.95	0.95	1	0.95	1	0.966666667	0.983333333	0.975
3	m	19	0.9	0.4	0.8	0.95	0.2	0.85	0.7	0.666666667	0.683333333
4	f	21	1	0.95	1	1	0.95	1	0.983333333	0.983333333	0.983333333
5	f	19	1	1	1	1	1	0.95	1	0.983333333	0.991666667
6	f	22	1	1	0.95	1	0.85	0.95	0.983333333	0.933333333	0.958333333
7	m	22	1	0.85	1	1	1	0.95	0.95	0.983333333	0.966666667
8	f	23	0.95	1	1	1	1	1	0.983333333	1	0.991666667
9	f	22	0.95	0.7	0.95	1	1	0.95	0.866666667	0.983333333	0.925
10	m	19	1	0.7	1	1	0.9	0.9	0.9	0.933333333	0.916666667
11	f	24	0.9	0.9	1	1	0.95	0.8	0.933333333	0.916666667	0.925
12	f	23	1	0.95	1	1	0.95	1	0.983333333	0.983333333	0.983333333
13	m	20	1	0.9	1	1	0.85	0.85	0.966666667	0.9	0.933333333
14	m	25	0.9	1	1	1	1	1	0.966666667	1	0.983333333
15	m	19	1	0.95	0.95	1	1	0.85	0.966666667	0.95	0.958333333
16	f	23	0.95	0.9	0.95	1	0.9	0.8	0.933333333	0.9	0.916666667
17	m	25	1	0.95	1	1	1	0.95	0.983333333	0.983333333	0.983333333
18	f	21	1	1	1	1	1	0.85	1	0.95	0.975
19	f	24	1	1	1	1	1	0.8	1	0.933333333	0.966666667
20	f	23	1	1	1	1	0.95	0.95	1	0.966666667	0.983333333
21	f	18	1	0.45	1	1	0.9	0.9	0.816666667	0.933333333	0.875
22	f	20	1	1	1	1	0.95	1	1	0.983333333	0.991666667
23	m	20	0.95	1	1	1	1	0.95	0.983333333	0.983333333	0.983333333
24	f	21	1	0.95	0.95	1	1	1	0.966666667	1	0.983333333
25	m	24	1	0.95	1	0.95	1	0.95	0.983333333	0.966666667	0.975
26	m	30	1	0.95	1	1	1	1	0.983333333	1	0.991666667
27	m	26	1	1	1	1	1	0.9	1	0.966666667	0.983333333
28	m	24	0.95	1	1	1	1	0.95	0.983333333	0.983333333	0.983333333
29	f	20	1	0.8	1	1	0.95	0.75	0.933333333	0.9	0.916666667
30	m	20	0.95	1	1	1	1	1	0.983333333	1	0.991666667
