# Supplementary material for: The Influence of Key Facial Features on Recognition of Emotion in Cartoon Faces
Source: Front Psychol. 2021 Aug 10;12:687974. doi: 10.3389/fpsyg.2021.687974 (PMC8382696; doi:10.3389/fpsyg.2021.687974)
Supplement: Supplementary file 1 [file Data_Sheet_1.ZIP › Influences of Facial Features on the Recognition of Emotion in Cartoon Faces/E1_mergedata.csv]

text_mat_subid	text_mat_age	text_mat_sex	data_mat_acc	data_mat_int	data_mat_r_int	types	emotions
preexp_1	30	male	0.85	7.95	7.7647	real	happy
preexp_1	30	male	0.7	4.65	4.9286	real	neu
preexp_1	30	male	0.9	7.75	7.6667	real	sad
preexp_1	30	male	1	8.45	8.45	cart	happy
preexp_1	30	male	1	6.45	6.45	cart	neu
preexp_1	30	male	0.5	6.9	6.9	cart	sad
preexp_2	25	male	1	6.1	6.1	real	happy
preexp_2	25	male	1	5.6	5.6	real	neu
preexp_2	25	male	0.9	6.2	6.3889	real	sad
preexp_2	25	male	0.85	6.3	6.2941	cart	happy
preexp_2	25	male	0.9	5.2	5.2778	cart	neu
preexp_2	25	male	0.5	4.6	5.6	cart	sad
preexp_3	25	male	0.75	3.35	3.3333	real	happy
preexp_3	25	male	0.95	3.35	3.3684	real	neu
preexp_3	25	male	1	5.45	5.45	real	sad
preexp_3	25	male	1	6.1	6.1	cart	happy
preexp_3	25	male	1	2.7	2.7	cart	neu
preexp_3	25	male	0.9	3.85	3.7222	cart	sad
preexp_4	26	male	1	7.85	7.85	real	happy
preexp_4	26	male	0.65	7.1	7.0769	real	neu
preexp_4	26	male	1	8.05	8.05	real	sad
preexp_4	26	male	0.9	7.7	7.8889	cart	happy
preexp_4	26	male	0.55	6.85	7	cart	neu
preexp_4	26	male	0.35	7.85	7.4286	cart	sad
preexp_5	23	female	1	5.2	5.2	real	happy
preexp_5	23	female	0.6	4.85	5.75	real	neu
preexp_5	23	female	1	7.25	7.25	real	sad
preexp_5	23	female	1	6.75	6.75	cart	happy
preexp_5	23	female	1	4.5	4.5	cart	neu
preexp_5	23	female	0.5	4.3	4.6	cart	sad
preexp_6	21	male	0.95	6.45	6.4737	real	happy
preexp_6	21	male	0.7	5.35	5	real	neu
preexp_6	21	male	1	6.8	6.8	real	sad
preexp_6	21	male	0.9	6.4	6.5556	cart	happy
preexp_6	21	male	0.9	5	5	cart	neu
preexp_6	21	male	0.35	5.8	5.2857	cart	sad
preexp_7	21	female	1	4.6	4.6	real	happy
preexp_7	21	female	0.9	3.9	4.1667	real	neu
preexp_7	21	female	0.9	6.2	6.3333	real	sad
preexp_7	21	female	1	5.7	5.7	cart	happy
preexp_7	21	female	0.9	5	5.3333	cart	neu
preexp_7	21	female	0.65	5.05	5.6154	cart	sad
preexp_8	19	female	1	4.2	4.2	real	happy
preexp_8	19	female	0.9	3.5	3.6667	real	neu
preexp_8	19	female	0.7	5.6	5.5714	real	sad
preexp_8	19	female	1	6.05	6.05	cart	happy
preexp_8	19	female	0.9	4	4.2222	cart	neu
preexp_8	19	female	0.3	4.75	4.5	cart	sad
preexp_9	21	female	0.9	3.9	3.8333	real	happy
preexp_9	21	female	0.55	1.45	1.0909	real	neu
preexp_9	21	female	0.7	5.5	6	real	sad
preexp_9	21	female	1	6.95	6.95	cart	happy
preexp_9	21	female	0.75	1	1	cart	neu
preexp_9	21	female	0.6	4.45	4.9167	cart	sad
preexp_10	25	female	1	4.8	4.8	real	happy
preexp_10	25	female	0.75	4	4.5333	real	neu
preexp_10	25	female	0.45	5.25	6.1111	real	sad
preexp_10	25	female	1	7	7	cart	happy
preexp_10	25	female	0.7	4.95	5.5714	cart	neu
preexp_10	25	female	0.65	6.1	6.7692	cart	sad
preexp_11	25	female	0.95	4.45	4.4211	real	happy
preexp_11	25	female	0.75	5.6	6.2	real	neu
preexp_11	25	female	0.5	7.4	8.2	real	sad
preexp_11	25	female	1	7.3	7.3	cart	happy
preexp_11	25	female	0.95	7.8	7.8947	cart	neu
preexp_11	25	female	0.2	5.35	4.75	cart	sad
preexp_12	23	male	1	6.35	6.35	real	happy
preexp_12	23	male	1	6.35	6.35	real	neu
preexp_12	23	male	0.85	3.5	3.6471	real	sad
preexp_12	23	male	1	6.95	6.95	cart	happy
preexp_12	23	male	0.75	5.2	5.6	cart	neu
preexp_12	23	male	0.55	3.2	3.0909	cart	sad
preexp_13	20	male	1	6.25	6.25	real	happy
preexp_13	20	male	0.7	6.25	6.9286	real	neu
preexp_13	20	male	0.55	6.6	6.3636	real	sad
preexp_13	20	male	1	7.55	7.55	cart	happy
preexp_13	20	male	0.7	6.4	7	cart	neu
preexp_13	20	male	0.5	6.55	6.4	cart	sad
preexp_14	20	female	1	3.3	3.3	real	happy
preexp_14	20	female	0.8	1.45	1.25	real	neu
preexp_14	20	female	0.8	4.35	4.6875	real	sad
preexp_14	20	female	1	5.1	5.1	cart	happy
preexp_14	20	female	0.75	1.6	1	cart	neu
preexp_14	20	female	0.4	4.5	4.875	cart	sad
preexp_15	21	female	1	3.9	3.9	real	happy
preexp_15	21	female	0.75	3.2	3.5333	real	neu
preexp_15	21	female	0.85	4.4	4.5882	real	sad
preexp_15	21	female	0.95	4.85	4.8421	cart	happy
preexp_15	21	female	0.85	2.05	2.2353	cart	neu
preexp_15	21	female	0.45	3.95	4	cart	sad
preexp_16	21	male	1	6.35	6.35	real	happy
preexp_16	21	male	0.65	4.15	4.6923	real	neu
preexp_16	21	male	0.95	7.9	7.8947	real	sad
preexp_16	21	male	0.95	7.15	7.1579	cart	happy
preexp_16	21	male	0.75	2.5	2.1333	cart	neu
preexp_16	21	male	0.5	6.95	7.7	cart	sad
preexp_17	22	female	1	6.7	6.7	real	happy
preexp_17	22	female	0.7	2.05	1.4286	real	neu
preexp_17	22	female	0.45	6.65	6.5556	real	sad
preexp_17	22	female	1	8.1	8.1	cart	happy
preexp_17	22	female	0.85	1.75	1.1765	cart	neu
preexp_17	22	female	0.3	6.45	6.8333	cart	sad
preexp_18	26	female	0.95	5.95	5.9474	real	happy
preexp_18	26	female	0.85	4.7	5	real	neu
preexp_18	26	female	0.95	6.65	6.5789	real	sad
preexp_18	26	female	1	6.5	6.5	cart	happy
preexp_18	26	female	0.75	4.85	4.8	cart	neu
preexp_18	26	female	0.5	5.3	5.1	cart	sad
preexp_19	25	male	0.95	6.15	6.4211	real	happy
preexp_19	25	male	0.45	3.95	5.2222	real	neu
preexp_19	25	male	0.7	7.45	7.5	real	sad
preexp_19	25	male	1	6.85	6.85	cart	happy
preexp_19	25	male	0.8	4.45	5	cart	neu
preexp_19	25	male	0.55	5.3	4.8182	cart	sad
preexp_20	20	male	1	5.15	5.15	real	happy
preexp_20	20	male	0.8	3.3	3.375	real	neu
preexp_20	20	male	0.5	4.8	6	real	sad
preexp_20	20	male	1	6.9	6.9	cart	happy
preexp_20	20	male	0.8	2.8	2.875	cart	neu
preexp_20	20	male	0.2	4.15	4.5	cart	sad
preexp_21	24	male	1	6.95	6.95	real	happy
preexp_21	24	male	0.65	3.15	3.2308	real	neu
preexp_21	24	male	0.95	6.2	6.3684	real	sad
preexp_21	24	male	1	7	7	cart	happy
preexp_21	24	male	0.55	4.5	5.3636	cart	neu
preexp_21	24	male	0.5	5.8	5.4	cart	sad
preexp_22	24	female	0.95	3.7	3.7368	real	happy
preexp_22	24	female	0.8	3.8	3.9375	real	neu
preexp_22	24	female	0.9	5.25	5.4444	real	sad
preexp_22	24	female	0.9	3.95	4.1667	cart	happy
preexp_22	24	female	0.7	1.25	1.1429	cart	neu
preexp_22	24	female	0.4	3.35	3.625	cart	sad
preexp_23	24	female	1	4.6	4.6	real	happy
preexp_23	24	female	0.65	1.95	1.9231	real	neu
preexp_23	24	female	0.8	6	6.25	real	sad
preexp_23	24	female	0.95	6.5	6.5789	cart	happy
preexp_23	24	female	0.65	1.7	1.5385	cart	neu
preexp_23	24	female	0.4	4.4	4.5	cart	sad
preexp_24	20	female	0.9	7.15	7.3333	real	happy
preexp_24	20	female	0.65	7.35	7.5385	real	neu
preexp_24	20	female	0.3	7.3	7.8333	real	sad
preexp_24	20	female	0.85	7.9	7.9412	cart	happy
preexp_24	20	female	0.8	7.25	7.75	cart	neu
preexp_24	20	female	0.3	7.45	7.8333	cart	sad
preexp_25	21	female	1	4.35	4.35	real	happy
preexp_25	21	female	0.55	4	5.6364	real	neu
preexp_25	21	female	0.3	5.3	5.8333	real	sad
preexp_25	21	female	1	5.65	5.65	cart	happy
preexp_25	21	female	0.55	3.85	4.8182	cart	neu
preexp_25	21	female	0.45	5.8	6.8889	cart	sad
preexp_26	21	female	0.95	6.35	6.2632	real	happy
preexp_26	21	female	0.85	6.95	7.4706	real	neu
preexp_26	21	female	0.8	5.9	5.875	real	sad
preexp_26	21	female	1	6.5	6.5	cart	happy
preexp_26	21	female	0.65	4.8	5.8462	cart	neu
preexp_26	21	female	0.65	4.4	3.8462	cart	sad
preexp_27	21	male	1	4.7	4.7	real	happy
preexp_27	21	male	0.8	4.5	4.5	real	neu
preexp_27	21	male	0.75	4.75	4.9333	real	sad
preexp_27	21	male	1	6.45	6.45	cart	happy
preexp_27	21	male	0.95	4	4	cart	neu
preexp_27	21	male	0.45	4.7	5.1111	cart	sad
preexp_28	23	female	1	5.05	5.05	real	happy
preexp_28	23	female	0.95	1.9	1.8947	real	neu
preexp_28	23	female	0.9	4.7	4.6667	real	sad
preexp_28	23	female	1	5.8	5.8	cart	happy
preexp_28	23	female	0.75	2.55	2.5333	cart	neu
preexp_28	23	female	0.4	5.8	6.125	cart	sad
preexp_29	19	male	1	3.6	3.6	real	happy
preexp_29	19	male	0.9	4	4.1667	real	neu
preexp_29	19	male	0.8	3.95	3.9375	real	sad
preexp_29	19	male	1	4	4	cart	happy
preexp_29	19	male	0.9	3.85	3.9444	cart	neu
preexp_29	19	male	0.6	3.7	4	cart	sad
preexp_30	21	male	1	6.3	6.3	real	happy
preexp_30	21	male	0.7	3.95	4.7143	real	neu
preexp_30	21	male	0.85	5.8	6.1176	real	sad
preexp_30	21	male	1	5.65	5.65	cart	happy
preexp_30	21	male	0.75	3.85	4.5333	cart	neu
preexp_30	21	male	0.35	4.75	4.8571	cart	sad
