# Supplementary material for: The Influence of Key Facial Features on Recognition of Emotion in Cartoon Faces
Source: Front Psychol. 2021 Aug 10;12:687974. doi: 10.3389/fpsyg.2021.687974 (PMC8382696; doi:10.3389/fpsyg.2021.687974)
Supplement: Supplementary file 1 [file Data_Sheet_1.ZIP › Influences of Facial Features on the Recognition of Emotion in Cartoon Faces/E3-mask_mergedata.csv]

text_mat_subid	text_mat_age	text_mat_sex	data_mat_acc	data_mat_int	data_mat_r_int	types	features	emotions
formal_mask_1	20	male	0.95	8.05	8.4211	real	eye	happy
formal_mask_1	20	male	0.55	4.45	5	real	eye	neu
formal_mask_1	20	male	0.6	6.5	7.25	real	eye	sad
formal_mask_1	20	male	1	8.85	8.85	real	eyeb	happy
formal_mask_1	20	male	0.85	6.25	6.4118	real	eyeb	neu
formal_mask_1	20	male	0.6	6.25	6.8333	real	eyeb	sad
formal_mask_1	20	male	1	8.3	8.3	real	mouth	happy
formal_mask_1	20	male	0.95	6.6	6.5789	real	mouth	neu
formal_mask_1	20	male	0.75	7.25	7.4	real	mouth	sad
formal_mask_1	20	male	1	8.35	8.35	real	face	happy
formal_mask_1	20	male	0.8	6.5	6.5625	real	face	neu
formal_mask_1	20	male	0.65	6.85	7.0769	real	face	sad
formal_mask_1	20	male	1	7.65	7.65	cart	eye	happy
formal_mask_1	20	male	0.6	5.5	5.8333	cart	eye	neu
formal_mask_1	20	male	0.8	7.15	7.3125	cart	eye	sad
formal_mask_1	20	male	0.95	7.55	7.6842	cart	eyeb	happy
formal_mask_1	20	male	0.5	5.45	5.6	cart	eyeb	neu
formal_mask_1	20	male	0.85	6.45	6.7059	cart	eyeb	sad
formal_mask_1	20	male	0.1	1.55	6	cart	mouth	happy
formal_mask_1	20	male	0.65	2.5	1.3077	cart	mouth	neu
formal_mask_1	20	male	0.95	6.75	7.0526	cart	mouth	sad
formal_mask_1	20	male	1	8.1	8.1	cart	face	happy
formal_mask_1	20	male	0.3	6.35	6.5	cart	face	neu
formal_mask_1	20	male	1	7.75	7.75	cart	face	sad
formal_mask_2	19	male	1	6.55	6.55	real	eye	happy
formal_mask_2	19	male	0.85	6.5	6.5294	real	eye	neu
formal_mask_2	19	male	0.3	6.45	6.6667	real	eye	sad
formal_mask_2	19	male	1	5.8	5.8	real	eyeb	happy
formal_mask_2	19	male	0.75	4.65	4.8667	real	eyeb	neu
formal_mask_2	19	male	0.35	4.4	4.7143	real	eyeb	sad
formal_mask_2	19	male	0.9	5.3	5.3889	real	mouth	happy
formal_mask_2	19	male	0.95	4.8	4.7895	real	mouth	neu
formal_mask_2	19	male	0.5	5.95	6.2	real	mouth	sad
formal_mask_2	19	male	1	6.05	6.05	real	face	happy
formal_mask_2	19	male	0.9	4.65	4.7778	real	face	neu
formal_mask_2	19	male	0.45	6.3	6.3333	real	face	sad
formal_mask_2	19	male	0.95	4.6	4.6842	cart	eye	happy
formal_mask_2	19	male	0.9	3.1	3.1111	cart	eye	neu
formal_mask_2	19	male	0.9	4.2	4.1667	cart	eye	sad
formal_mask_2	19	male	1	4.55	4.55	cart	eyeb	happy
formal_mask_2	19	male	0.9	3.1	3.1667	cart	eyeb	neu
formal_mask_2	19	male	0.85	4.05	4.1176	cart	eyeb	sad
formal_mask_2	19	male	0.4	3.6	4.375	cart	mouth	happy
formal_mask_2	19	male	0.55	2.95	3	cart	mouth	neu
formal_mask_2	19	male	0.1	3.7	4	cart	mouth	sad
formal_mask_2	19	male	0.95	4.9	4.8947	cart	face	happy
formal_mask_2	19	male	0.85	2.95	3	cart	face	neu
formal_mask_2	19	male	1	4.35	4.35	cart	face	sad
formal_mask_3	21	female	1	7.4	7.4	real	eye	happy
formal_mask_3	21	female	0.8	4.85	5.25	real	eye	neu
formal_mask_3	21	female	0.55	4.75	4.9091	real	eye	sad
formal_mask_3	21	female	0.95	7.55	7.6316	real	eyeb	happy
formal_mask_3	21	female	0.75	5.55	6	real	eyeb	neu
formal_mask_3	21	female	0.6	4.85	5.5	real	eyeb	sad
formal_mask_3	21	female	0.85	7.15	7.2941	real	mouth	happy
formal_mask_3	21	female	0.75	4.55	4.8	real	mouth	neu
formal_mask_3	21	female	0.35	5.1	4.8571	real	mouth	sad
formal_mask_3	21	female	1	7.8	7.8	real	face	happy
formal_mask_3	21	female	0.6	5	6.25	real	face	neu
formal_mask_3	21	female	0.6	6	6.0833	real	face	sad
formal_mask_3	21	female	1	7.45	7.45	cart	eye	happy
formal_mask_3	21	female	0.4	4.4	4.625	cart	eye	neu
formal_mask_3	21	female	0.95	6.95	6.9474	cart	eye	sad
formal_mask_3	21	female	1	7.35	7.35	cart	eyeb	happy
formal_mask_3	21	female	0.25	3	5	cart	eyeb	neu
formal_mask_3	21	female	0.75	4.65	4.8667	cart	eyeb	sad
formal_mask_3	21	female	0.5	4.75	5.3	cart	mouth	happy
formal_mask_3	21	female	0.35	4.7	5	cart	mouth	neu
formal_mask_3	21	female	0.8	7.25	7.375	cart	mouth	sad
formal_mask_3	21	female	0.9	7.6	7.5556	cart	face	happy
formal_mask_3	21	female	0.35	3.9	5	cart	face	neu
formal_mask_3	21	female	0.8	6.55	6.8125	cart	face	sad
formal_mask_4	21	male	1	6.7	6.7	real	eye	happy
formal_mask_4	21	male	0.7	4.65	4	real	eye	neu
formal_mask_4	21	male	0.1	6.2	5.5	real	eye	sad
formal_mask_4	21	male	1	7.35	7.35	real	eyeb	happy
formal_mask_4	21	male	0.65	4.95	5.0769	real	eyeb	neu
formal_mask_4	21	male	0.1	4.95	4.5	real	eyeb	sad
formal_mask_4	21	male	0.9	8.1	8.4444	real	mouth	happy
formal_mask_4	21	male	0.9	4.9	5	real	mouth	neu
formal_mask_4	21	male	0.55	6.9	7.9091	real	mouth	sad
formal_mask_4	21	male	0.95	7.7	7.8421	real	face	happy
formal_mask_4	21	male	0.65	4.95	4.6154	real	face	neu
formal_mask_4	21	male	0.35	5.7	6	real	face	sad
formal_mask_4	21	male	1	7.15	7.15	cart	eye	happy
formal_mask_4	21	male	0.8	6.05	6.125	cart	eye	neu
formal_mask_4	21	male	0.7	6.9	6.9286	cart	eye	sad
formal_mask_4	21	male	0.95	6.8	6.7895	cart	eyeb	happy
formal_mask_4	21	male	0.8	6.05	6.125	cart	eyeb	neu
formal_mask_4	21	male	0.7	7.05	7.0714	cart	eyeb	sad
formal_mask_4	21	male	0.15	6.65	8.3333	cart	mouth	happy
formal_mask_4	21	male	0.8	6.6	6.25	cart	mouth	neu
formal_mask_4	21	male	0.9	7.95	8.1111	cart	mouth	sad
formal_mask_4	21	male	0.55	6.95	7.4545	cart	face	happy
formal_mask_4	21	male	0.8	6.45	6.375	cart	face	neu
formal_mask_4	21	male	0.65	7.85	7.9231	cart	face	sad
formal_mask_5	22	female	1	5.85	5.85	real	eye	happy
formal_mask_5	22	female	0.6	3.8	4.1667	real	eye	neu
formal_mask_5	22	female	0.4	5	5.125	real	eye	sad
formal_mask_5	22	female	0.95	6.6	6.7895	real	eyeb	happy
formal_mask_5	22	female	0.55	4.7	4.7273	real	eyeb	neu
formal_mask_5	22	female	0.7	4.8	5	real	eyeb	sad
formal_mask_5	22	female	1	5.1	5.1	real	mouth	happy
formal_mask_5	22	female	0.65	4.2	4.8462	real	mouth	neu
formal_mask_5	22	female	0.4	5.45	5.125	real	mouth	sad
formal_mask_5	22	female	1	5.2	5.2	real	face	happy
formal_mask_5	22	female	0.8	3.95	4.125	real	face	neu
formal_mask_5	22	female	0.45	4.65	4.6667	real	face	sad
formal_mask_5	22	female	0.95	6.15	6.1579	cart	eye	happy
formal_mask_5	22	female	0.1	3.25	4	cart	eye	neu
formal_mask_5	22	female	1	7.45	7.45	cart	eye	sad
formal_mask_5	22	female	0.95	5.05	5.1579	cart	eyeb	happy
formal_mask_5	22	female	0.2	3.55	7.75	cart	eyeb	neu
formal_mask_5	22	female	0.95	6.9	6.9474	cart	eyeb	sad
formal_mask_5	22	female	0.15	4.45	4	cart	mouth	happy
formal_mask_5	22	female	0.35	4.75	5.8571	cart	mouth	neu
formal_mask_5	22	female	0.7	6.2	6.7857	cart	mouth	sad
formal_mask_5	22	female	0.95	4.75	4.8947	cart	face	happy
formal_mask_5	22	female	0.15	3.2	3.3333	cart	face	neu
formal_mask_5	22	female	0.9	6.8	6.8889	cart	face	sad
formal_mask_6	23	female	1	7.95	7.95	real	eye	happy
formal_mask_6	23	female	0.7	3.85	4.0714	real	eye	neu
formal_mask_6	23	female	0.55	5.6	6	real	eye	sad
formal_mask_6	23	female	1	5.85	5.85	real	eyeb	happy
formal_mask_6	23	female	0.75	4.6	5.0667	real	eyeb	neu
formal_mask_6	23	female	0.6	5.6	6.0833	real	eyeb	sad
formal_mask_6	23	female	1	5.35	5.35	real	mouth	happy
formal_mask_6	23	female	0.65	4.4	5.0769	real	mouth	neu
formal_mask_6	23	female	0.55	6.1	5.9091	real	mouth	sad
formal_mask_6	23	female	1	6.25	6.25	real	face	happy
formal_mask_6	23	female	0.9	6.2	6.3333	real	face	neu
formal_mask_6	23	female	0.35	6.35	6.7143	real	face	sad
formal_mask_6	23	female	1	6.05	6.05	cart	eye	happy
formal_mask_6	23	female	0.7	4.25	4.3571	cart	eye	neu
formal_mask_6	23	female	0.8	7.1	7.3125	cart	eye	sad
formal_mask_6	23	female	0.95	6.3	6.4737	cart	eyeb	happy
formal_mask_6	23	female	0.55	5.3	6.0909	cart	eyeb	neu
formal_mask_6	23	female	0.7	7	7.1429	cart	eyeb	sad
formal_mask_6	23	female	0.45	3.95	4.2222	cart	mouth	happy
formal_mask_6	23	female	0.65	3.95	3.3846	cart	mouth	neu
formal_mask_6	23	female	0.65	7.05	7	cart	mouth	sad
formal_mask_6	23	female	0.9	6.45	6.5556	cart	face	happy
formal_mask_6	23	female	0.6	5.35	5.8333	cart	face	neu
formal_mask_6	23	female	0.7	7.55	7.7857	cart	face	sad
formal_mask_7	24	female	0.55	6.3	8	real	eye	happy
formal_mask_7	24	female	0.55	4.1	3.454545	real	eye	neu
formal_mask_7	24	female	0.55	4.15	3.818182	real	eye	sad
formal_mask_7	24	female	0.9	7.3	7.722222	real	eyeb	happy
formal_mask_7	24	female	0.05	2.95	3	real	eyeb	neu
formal_mask_7	24	female	0.25	2.35	4.4	real	eyeb	sad
formal_mask_7	24	female	0.7	4.6	4.571429	real	mouth	happy
formal_mask_7	24	female	0.5	2.9	3.5	real	mouth	neu
formal_mask_7	24	female	0	2.2	NaN	real	mouth	sad
formal_mask_7	24	female	0.5	5.35	8	real	face	happy
formal_mask_7	24	female	0.2	3	4.25	real	face	neu
formal_mask_7	24	female	0	2.7	NaN	real	face	sad
formal_mask_7	24	female	0.9	6.6	7	cart	eye	happy
formal_mask_7	24	female	0.85	3.95	3.882353	cart	eye	neu
formal_mask_7	24	female	0.65	4.8	4.846154	cart	eye	sad
formal_mask_7	24	female	0.85	5.55	5.882353	cart	eyeb	happy
formal_mask_7	24	female	0.7	3.5	3.214286	cart	eyeb	neu
formal_mask_7	24	female	0.45	3.4	3.666667	cart	eyeb	sad
formal_mask_7	24	female	0.15	3.55	4.666667	cart	mouth	happy
formal_mask_7	24	female	0.4	3.25	2.75	cart	mouth	neu
formal_mask_7	24	female	0.4	3.5	3.875	cart	mouth	sad
formal_mask_7	24	female	0.85	6.8	6.941176	cart	face	happy
formal_mask_7	24	female	0.35	4.6	4.571429	cart	face	neu
formal_mask_7	24	female	0.6	4.25	3.916667	cart	face	sad
formal_mask_8	32	female	1	5.1	5.1	real	eye	happy
formal_mask_8	32	female	0.8	5.05	5	real	eye	neu
formal_mask_8	32	female	0.4	5.7	6.75	real	eye	sad
formal_mask_8	32	female	1	5.55	5.55	real	eyeb	happy
formal_mask_8	32	female	0.6	4.2	4.5	real	eyeb	neu
formal_mask_8	32	female	0.45	4.15	4.3333	real	eyeb	sad
formal_mask_8	32	female	0.85	5.05	5.2941	real	mouth	happy
formal_mask_8	32	female	0.8	4.6	4.75	real	mouth	neu
formal_mask_8	32	female	0.45	4.95	5.3333	real	mouth	sad
formal_mask_8	32	female	1	6.1	6.1	real	face	happy
formal_mask_8	32	female	0.7	5.3	5.0714	real	face	neu
formal_mask_8	32	female	0.6	5.8	6.0833	real	face	sad
formal_mask_8	32	female	1	4.6	4.6	cart	eye	happy
formal_mask_8	32	female	0.95	4.9	5	cart	eye	neu
formal_mask_8	32	female	1	7	7	cart	eye	sad
formal_mask_8	32	female	0.9	2.85	2.8333	cart	eyeb	happy
formal_mask_8	32	female	0.85	4.5	4.9412	cart	eyeb	neu
formal_mask_8	32	female	0.9	5	5.3889	cart	eyeb	sad
formal_mask_8	32	female	0.1	4.9	4	cart	mouth	happy
formal_mask_8	32	female	0.85	4.8	5	cart	mouth	neu
formal_mask_8	32	female	1	7.7	7.7	cart	mouth	sad
formal_mask_8	32	female	1	4.15	4.15	cart	face	happy
formal_mask_8	32	female	0.9	4.9	5	cart	face	neu
formal_mask_8	32	female	1	7	7	cart	face	sad
formal_mask_9	22	female	1	7.05	7.05	real	eye	happy
formal_mask_9	22	female	0.75	6.25	6.9333	real	eye	neu
formal_mask_9	22	female	0.3	5.85	6.6667	real	eye	sad
formal_mask_9	22	female	1	7.5	7.5	real	eyeb	happy
formal_mask_9	22	female	0.75	6.3	7.0667	real	eyeb	neu
formal_mask_9	22	female	0.65	6.4	6.8462	real	eyeb	sad
formal_mask_9	22	female	0.95	6.75	7	real	mouth	happy
formal_mask_9	22	female	0.55	5.35	7	real	mouth	neu
formal_mask_9	22	female	0.6	6	6.5	real	mouth	sad
formal_mask_9	22	female	1	7.3	7.3	real	face	happy
formal_mask_9	22	female	0.75	6	6.6	real	face	neu
formal_mask_9	22	female	0.35	6.4	6.7143	real	face	sad
formal_mask_9	22	female	1	6.85	6.85	cart	eye	happy
formal_mask_9	22	female	0.75	6.2	6.7333	cart	eye	neu
formal_mask_9	22	female	0.9	6.65	6.6111	cart	eye	sad
formal_mask_9	22	female	1	6.55	6.55	cart	eyeb	happy
formal_mask_9	22	female	0.6	5.7	6	cart	eyeb	neu
formal_mask_9	22	female	0.95	6.5	6.6316	cart	eyeb	sad
formal_mask_9	22	female	0.3	6.85	6.1667	cart	mouth	happy
formal_mask_9	22	female	0.5	7.05	7	cart	mouth	neu
formal_mask_9	22	female	0.75	7.15	7.2667	cart	mouth	sad
formal_mask_9	22	female	1	6.45	6.45	cart	face	happy
formal_mask_9	22	female	0.6	5.2	6.3333	cart	face	neu
formal_mask_9	22	female	1	7.35	7.35	cart	face	sad
formal_mask_10	22	female	1	4.8	4.8	real	eye	happy
formal_mask_10	22	female	0.8	2.2	2	real	eye	neu
formal_mask_10	22	female	0.4	5	5	real	eye	sad
formal_mask_10	22	female	1	5.55	5.55	real	eyeb	happy
formal_mask_10	22	female	0.65	2.35	2	real	eyeb	neu
formal_mask_10	22	female	0.65	3.55	3.6923	real	eyeb	sad
formal_mask_10	22	female	1	4.5	4.5	real	mouth	happy
formal_mask_10	22	female	0.7	1.95	2	real	mouth	neu
formal_mask_10	22	female	0.65	4.4	4.8462	real	mouth	sad
formal_mask_10	22	female	1	4.65	4.65	real	face	happy
formal_mask_10	22	female	0.5	2	2	real	face	neu
formal_mask_10	22	female	0.6	3.9	4	real	face	sad
formal_mask_10	22	female	1	4.5	4.5	cart	eye	happy
formal_mask_10	22	female	0.95	1.95	2	cart	eye	neu
formal_mask_10	22	female	0.95	4.35	4.3684	cart	eye	sad
formal_mask_10	22	female	0.95	3.9	4	cart	eyeb	happy
formal_mask_10	22	female	0.8	1.9	2	cart	eyeb	neu
formal_mask_10	22	female	1	3.85	3.85	cart	eyeb	sad
formal_mask_10	22	female	0.45	2.65	3.4444	cart	mouth	happy
formal_mask_10	22	female	0.9	2.05	2	cart	mouth	neu
formal_mask_10	22	female	0.95	4.8	4.8947	cart	mouth	sad
formal_mask_10	22	female	1	3.9	3.9	cart	face	happy
formal_mask_10	22	female	1	2	2	cart	face	neu
formal_mask_10	22	female	1	4.6	4.6	cart	face	sad
formal_mask_11	22	female	0.9	5.75	5.8333	real	eye	happy
formal_mask_11	22	female	1	1	1	real	eye	neu
formal_mask_11	22	female	0.15	4.4	3	real	eye	sad
formal_mask_11	22	female	1	5.85	5.85	real	eyeb	happy
formal_mask_11	22	female	0.7	1.95	2.3571	real	eyeb	neu
formal_mask_11	22	female	0.65	2.3	2.2308	real	eyeb	sad
formal_mask_11	22	female	0.95	5.3	5.5263	real	mouth	happy
formal_mask_11	22	female	0.8	1.3	1.25	real	mouth	neu
formal_mask_11	22	female	0.8	3.5	3.4375	real	mouth	sad
formal_mask_11	22	female	0.95	5.8	6.0526	real	face	happy
formal_mask_11	22	female	0.85	1.1	1	real	face	neu
formal_mask_11	22	female	0.45	3.65	4.5556	real	face	sad
formal_mask_11	22	female	0.9	5.6	5.7778	cart	eye	happy
formal_mask_11	22	female	0.8	3.45	3.375	cart	eye	neu
formal_mask_11	22	female	0.95	4.5	4.6316	cart	eye	sad
formal_mask_11	22	female	1	5.7	5.7	cart	eyeb	happy
formal_mask_11	22	female	0.5	1.8	1.5	cart	eyeb	neu
formal_mask_11	22	female	0.5	3.5	3.9	cart	eyeb	sad
formal_mask_11	22	female	0.35	2.3	4.4286	cart	mouth	happy
formal_mask_11	22	female	0.6	2.05	1.0833	cart	mouth	neu
formal_mask_11	22	female	1	4.55	4.55	cart	mouth	sad
formal_mask_11	22	female	0.95	5.7	5.7895	cart	face	happy
formal_mask_11	22	female	0.55	2.5	2	cart	face	neu
formal_mask_11	22	female	0.95	5.85	5.8421	cart	face	sad
formal_mask_12	19	male	1	8.85	8.85	real	eye	happy
formal_mask_12	19	male	0.85	6.85	7.1176	real	eye	neu
formal_mask_12	19	male	0.2	7.45	7.25	real	eye	sad
formal_mask_12	19	male	0.95	8.4	8.4211	real	eyeb	happy
formal_mask_12	19	male	0.95	6.85	7	real	eyeb	neu
formal_mask_12	19	male	0.65	5.95	5.8462	real	eyeb	sad
formal_mask_12	19	male	0.95	7.45	7.4737	real	mouth	happy
formal_mask_12	19	male	0.9	6.65	6.7222	real	mouth	neu
formal_mask_12	19	male	0.25	6.75	7.2	real	mouth	sad
formal_mask_12	19	male	0.9	7.35	7.6667	real	face	happy
formal_mask_12	19	male	0.85	7.1	7.4118	real	face	neu
formal_mask_12	19	male	0.8	7	7.3125	real	face	sad
formal_mask_12	19	male	1	6.8	6.8	cart	eye	happy
formal_mask_12	19	male	0.95	7.45	7.5789	cart	eye	neu
formal_mask_12	19	male	1	8.5	8.5	cart	eye	sad
formal_mask_12	19	male	1	6.6	6.6	cart	eyeb	happy
formal_mask_12	19	male	0.95	7.5	7.5789	cart	eyeb	neu
formal_mask_12	19	male	1	6.15	6.15	cart	eyeb	sad
formal_mask_12	19	male	0.25	7.15	6.4	cart	mouth	happy
formal_mask_12	19	male	0.95	6.55	6.6316	cart	mouth	neu
formal_mask_12	19	male	1	8.65	8.65	cart	mouth	sad
formal_mask_12	19	male	1	6.7	6.7	cart	face	happy
formal_mask_12	19	male	0.95	7.75	7.8947	cart	face	neu
formal_mask_12	19	male	1	8.25	8.25	cart	face	sad
formal_mask_13	21	male	1	4.95	4.95	real	eye	happy
formal_mask_13	21	male	0.85	2.5	2.5294	real	eye	neu
formal_mask_13	21	male	0.5	2.85	3	real	eye	sad
formal_mask_13	21	male	1	5.3	5.3	real	eyeb	happy
formal_mask_13	21	male	0.6	2.6	2.6667	real	eyeb	neu
formal_mask_13	21	male	0.45	3.1	3.3333	real	eyeb	sad
formal_mask_13	21	male	1	5.35	5.35	real	mouth	happy
formal_mask_13	21	male	0.9	3.25	3.3333	real	mouth	neu
formal_mask_13	21	male	0.75	3.85	4	real	mouth	sad
formal_mask_13	21	male	1	5.75	5.75	real	face	happy
formal_mask_13	21	male	0.65	2.7	2.9231	real	face	neu
formal_mask_13	21	male	0.95	3.95	4.1053	real	face	sad
formal_mask_13	21	male	1	5.2	5.2	cart	eye	happy
formal_mask_13	21	male	0.7	3.6	4.1429	cart	eye	neu
formal_mask_13	21	male	0.85	6.45	6.5882	cart	eye	sad
formal_mask_13	21	male	0.95	4.6	4.5789	cart	eyeb	happy
formal_mask_13	21	male	0.7	3.25	3.7143	cart	eyeb	neu
formal_mask_13	21	male	0.5	4.25	4.6	cart	eyeb	sad
formal_mask_13	21	male	0.65	2.8	2.3077	cart	mouth	happy
formal_mask_13	21	male	0.55	2.7	3.4545	cart	mouth	neu
formal_mask_13	21	male	0.95	5.7	5.7368	cart	mouth	sad
formal_mask_13	21	male	0.9	5.3	5.6667	cart	face	happy
formal_mask_13	21	male	0.6	2.75	3.5833	cart	face	neu
formal_mask_13	21	male	0.9	5.45	5.5	cart	face	sad
formal_mask_14	20	female	1	8.1	8.1	real	eye	happy
formal_mask_14	20	female	0.75	3.2	3.8	real	eye	neu
formal_mask_14	20	female	0.45	5.25	5.2222	real	eye	sad
formal_mask_14	20	female	1	7.3	7.3	real	eyeb	happy
formal_mask_14	20	female	0.65	3.2	3.4615	real	eyeb	neu
formal_mask_14	20	female	0.55	4.4	5.4545	real	eyeb	sad
formal_mask_14	20	female	1	5.7	5.7	real	mouth	happy
formal_mask_14	20	female	0.85	3	3.3529	real	mouth	neu
formal_mask_14	20	female	0.45	4.95	5.8889	real	mouth	sad
formal_mask_14	20	female	1	7.8	7.8	real	face	happy
formal_mask_14	20	female	0.7	3.15	3.6429	real	face	neu
formal_mask_14	20	female	0.4	5.45	5.5	real	face	sad
formal_mask_14	20	female	1	6.95	6.95	cart	eye	happy
formal_mask_14	20	female	0.9	1.1	1.0556	cart	eye	neu
formal_mask_14	20	female	0.95	5.75	5.6316	cart	eye	sad
formal_mask_14	20	female	0.95	5.85	5.9474	cart	eyeb	happy
formal_mask_14	20	female	0.65	4.25	4.8462	cart	eyeb	neu
formal_mask_14	20	female	0.8	4.8	5.75	cart	eyeb	sad
formal_mask_14	20	female	0.4	3.2	2.25	cart	mouth	happy
formal_mask_14	20	female	0.65	3.45	2.6923	cart	mouth	neu
formal_mask_14	20	female	0.8	6.6	7	cart	mouth	sad
formal_mask_14	20	female	1	6.25	6.25	cart	face	happy
formal_mask_14	20	female	0.8	3.25	3.1875	cart	face	neu
formal_mask_14	20	female	0.95	5.6	5.6316	cart	face	sad
formal_mask_15	20	female	1	7.7	7.7	real	eye	happy
formal_mask_15	20	female	0.6	3.2	2.3333	real	eye	neu
formal_mask_15	20	female	0.55	6.1	6.1818	real	eye	sad
formal_mask_15	20	female	1	7.2	7.2	real	eyeb	happy
formal_mask_15	20	female	1	2.4	2.4	real	eyeb	neu
formal_mask_15	20	female	0.4	4.85	5.625	real	eyeb	sad
formal_mask_15	20	female	1	7.35	7.35	real	mouth	happy
formal_mask_15	20	female	0.85	3.35	3.1765	real	mouth	neu
formal_mask_15	20	female	0.4	6.85	6.5	real	mouth	sad
formal_mask_15	20	female	0.95	7.4	7.4211	real	face	happy
formal_mask_15	20	female	0.95	2.85	2.9474	real	face	neu
formal_mask_15	20	female	0.35	5.9	6	real	face	sad
formal_mask_15	20	female	0.9	7	7.0556	cart	eye	happy
formal_mask_15	20	female	0.7	4.35	4.1429	cart	eye	neu
formal_mask_15	20	female	1	6.5	6.5	cart	eye	sad
formal_mask_15	20	female	0.95	6.35	6.6316	cart	eyeb	happy
formal_mask_15	20	female	0.65	4.75	4	cart	eyeb	neu
formal_mask_15	20	female	0.8	5.8	5.75	cart	eyeb	sad
formal_mask_15	20	female	0.45	4	4.2222	cart	mouth	happy
formal_mask_15	20	female	0.75	3.55	3	cart	mouth	neu
formal_mask_15	20	female	0.95	6.15	6.1579	cart	mouth	sad
formal_mask_15	20	female	0.95	7.3	7.4211	cart	face	happy
formal_mask_15	20	female	0.75	4.35	3.8667	cart	face	neu
formal_mask_15	20	female	0.9	6.85	6.8333	cart	face	sad
formal_mask_16	20	female	1	5.55	5.55	real	eye	happy
formal_mask_16	20	female	0.85	3.2	3.2353	real	eye	neu
formal_mask_16	20	female	0.6	4.55	4.4167	real	eye	sad
formal_mask_16	20	female	1	4.85	4.85	real	eyeb	happy
formal_mask_16	20	female	0.75	2.9	2.6667	real	eyeb	neu
formal_mask_16	20	female	0.45	3.45	3.6667	real	eyeb	sad
formal_mask_16	20	female	0.75	3.6	4	real	mouth	happy
formal_mask_16	20	female	0.5	2.9	2	real	mouth	neu
formal_mask_16	20	female	0.35	4.15	4	real	mouth	sad
formal_mask_16	20	female	1	4.75	4.75	real	face	happy
formal_mask_16	20	female	0.9	2.3	2.1667	real	face	neu
formal_mask_16	20	female	0.6	3.7	3.5833	real	face	sad
formal_mask_16	20	female	1	4.5	4.5	cart	eye	happy
formal_mask_16	20	female	0.7	2.25	2	cart	eye	neu
formal_mask_16	20	female	0.85	4.45	4.5294	cart	eye	sad
formal_mask_16	20	female	0.95	4.5	4.5263	cart	eyeb	happy
formal_mask_16	20	female	0.5	2.9	2.1	cart	eyeb	neu
formal_mask_16	20	female	0.95	4	3.8947	cart	eyeb	sad
formal_mask_16	20	female	0.05	2.1	4	cart	mouth	happy
formal_mask_16	20	female	0.8	2.2	2	cart	mouth	neu
formal_mask_16	20	female	0.85	4.7	4.7059	cart	mouth	sad
formal_mask_16	20	female	1	4.35	4.35	cart	face	happy
formal_mask_16	20	female	0.6	2.45	2.0833	cart	face	neu
formal_mask_16	20	female	1	4.7	4.7	cart	face	sad
formal_mask_17	21	female	0.95	6.7	7	real	eye	happy
formal_mask_17	21	female	0.8	1	1	real	eye	neu
formal_mask_17	21	female	0.7	3	3.2143	real	eye	sad
formal_mask_17	21	female	0.8	7.6	7.75	real	eyeb	happy
formal_mask_17	21	female	0.65	1.3	1.2308	real	eyeb	neu
formal_mask_17	21	female	0.75	2.9	3.4	real	eyeb	sad
formal_mask_17	21	female	0.95	6.15	6.4211	real	mouth	happy
formal_mask_17	21	female	1	1	1	real	mouth	neu
formal_mask_17	21	female	0.65	3.85	4.2308	real	mouth	sad
formal_mask_17	21	female	0.9	8.25	8.2778	real	face	happy
formal_mask_17	21	female	0.8	1.2	1.1875	real	face	neu
formal_mask_17	21	female	0.75	4.75	4.8667	real	face	sad
formal_mask_17	21	female	1	3.8	3.8	cart	eye	happy
formal_mask_17	21	female	0.95	1.05	1	cart	eye	neu
formal_mask_17	21	female	1	3.8	3.8	cart	eye	sad
formal_mask_17	21	female	1	5.7	5.7	cart	eyeb	happy
formal_mask_17	21	female	0.5	1.75	1.2	cart	eyeb	neu
formal_mask_17	21	female	0.95	4.2	4.2632	cart	eyeb	sad
formal_mask_17	21	female	0.25	1.15	1.4	cart	mouth	happy
formal_mask_17	21	female	0.95	1.05	1.0526	cart	mouth	neu
formal_mask_17	21	female	1	4.9	4.9	cart	mouth	sad
formal_mask_17	21	female	1	6.2	6.2	cart	face	happy
formal_mask_17	21	female	0.9	1.2	1.1667	cart	face	neu
formal_mask_17	21	female	0.85	6.15	6.1176	cart	face	sad
formal_mask_18	20	male	1	6.95	6.95	real	eye	happy
formal_mask_18	20	male	0.95	2.2	2.1579	real	eye	neu
formal_mask_18	20	male	0.4	5.6	5.125	real	eye	sad
formal_mask_18	20	male	1	7.15	7.15	real	eyeb	happy
formal_mask_18	20	male	0.95	2.1	2.0526	real	eyeb	neu
formal_mask_18	20	male	0.4	3.6	4	real	eyeb	sad
formal_mask_18	20	male	0.95	5	5	real	mouth	happy
formal_mask_18	20	male	1	2.35	2.35	real	mouth	neu
formal_mask_18	20	male	0.55	5.9	5.4545	real	mouth	sad
formal_mask_18	20	male	0.9	7.2	7.2222	real	face	happy
formal_mask_18	20	male	1	2.1	2.1	real	face	neu
formal_mask_18	20	male	0.3	4.2	4	real	face	sad
formal_mask_18	20	male	0.9	6.25	6.2778	cart	eye	happy
formal_mask_18	20	male	0.9	2.35	2.2778	cart	eye	neu
formal_mask_18	20	male	0.7	4.15	4.2143	cart	eye	sad
formal_mask_18	20	male	1	6.6	6.6	cart	eyeb	happy
formal_mask_18	20	male	0.95	2.2	2.1579	cart	eyeb	neu
formal_mask_18	20	male	0.8	3.7	3.9375	cart	eyeb	sad
formal_mask_18	20	male	0.25	2.65	2.6	cart	mouth	happy
formal_mask_18	20	male	0.65	2.95	2.8462	cart	mouth	neu
formal_mask_18	20	male	0.5	4.4	4.1	cart	mouth	sad
formal_mask_18	20	male	1	6.35	6.35	cart	face	happy
formal_mask_18	20	male	0.95	2.15	2.1579	cart	face	neu
formal_mask_18	20	male	0.75	4.45	4.3333	cart	face	sad
formal_mask_19	18	male	1	4.05	4.05	real	eye	happy
formal_mask_19	18	male	0.95	3	3	real	eye	neu
formal_mask_19	18	male	0.65	2.7	3.076923	real	eye	sad
formal_mask_19	18	male	1	3.8	3.8	real	eyeb	happy
formal_mask_19	18	male	0.9	2.8	3	real	eyeb	neu
formal_mask_19	18	male	0.75	2	1.8	real	eyeb	sad
formal_mask_19	18	male	0.8	3.05	3	real	mouth	happy
formal_mask_19	18	male	0.9	2.9	3	real	mouth	neu
formal_mask_19	18	male	0.8	3.2	3.0625	real	mouth	sad
formal_mask_19	18	male	0.95	3.9	3.842105	real	face	happy
formal_mask_19	18	male	0.85	2.7	2.941176	real	face	neu
formal_mask_19	18	male	0.8	3.55	3.3125	real	face	sad
formal_mask_19	18	male	0.9	2.7	2.666667	cart	eye	happy
formal_mask_19	18	male	0.9	2.85	2.944444	cart	eye	neu
formal_mask_19	18	male	1	3.6	3.6	cart	eye	sad
formal_mask_19	18	male	0.85	2.15	2.176471	cart	eyeb	happy
formal_mask_19	18	male	0.85	2.8	2.941176	cart	eyeb	neu
formal_mask_19	18	male	0.95	3.35	3.368421	cart	eyeb	sad
formal_mask_19	18	male	0	3	NaN	cart	mouth	happy
formal_mask_19	18	male	1	3	3	cart	mouth	neu
formal_mask_19	18	male	0.9	3.55	3.611111	cart	mouth	sad
formal_mask_19	18	male	0.95	2.3	2.263158	cart	face	happy
formal_mask_19	18	male	0.95	3.1	3	cart	face	neu
formal_mask_19	18	male	1	3.55	3.55	cart	face	sad
formal_mask_20	21	male	0.8	5.75	5.6875	real	eye	happy
formal_mask_20	21	male	0.6	3.5	2.6667	real	eye	neu
formal_mask_20	21	male	0.95	4.4	4.5263	real	eye	sad
formal_mask_20	21	male	1	5.8	5.8	real	eyeb	happy
formal_mask_20	21	male	0.95	3.4	3.2105	real	eyeb	neu
formal_mask_20	21	male	0.4	4.75	6	real	eyeb	sad
formal_mask_20	21	male	0.8	5.45	6.3125	real	mouth	happy
formal_mask_20	21	male	0.85	3.65	3.2941	real	mouth	neu
formal_mask_20	21	male	0.9	4.5	4.7778	real	mouth	sad
formal_mask_20	21	male	0.9	4.5	4.3333	real	face	happy
formal_mask_20	21	male	0.5	2.65	2	real	face	neu
formal_mask_20	21	male	0.95	4.25	4.4211	real	face	sad
formal_mask_20	21	male	0.75	3.1	2.5333	cart	eye	happy
formal_mask_20	21	male	0.8	1.95	1.875	cart	eye	neu
formal_mask_20	21	male	0.8	4.4	4.875	cart	eye	sad
formal_mask_20	21	male	0.7	3.75	3.3571	cart	eyeb	happy
formal_mask_20	21	male	0.65	3	2.6154	cart	eyeb	neu
formal_mask_20	21	male	0.8	4.4	4.8125	cart	eyeb	sad
formal_mask_20	21	male	0.15	2.2	1.3333	cart	mouth	happy
formal_mask_20	21	male	0.95	1.95	2	cart	mouth	neu
formal_mask_20	21	male	0.7	4.2	4.9286	cart	mouth	sad
formal_mask_20	21	male	0.9	4	3.8333	cart	face	happy
formal_mask_20	21	male	0.8	2.45	1.625	cart	face	neu
formal_mask_20	21	male	0.65	4.95	5.7692	cart	face	sad
formal_mask_21	23	male	1	8.65	8.65	real	eye	happy
formal_mask_21	23	male	0.7	4.3	3.0714	real	eye	neu
formal_mask_21	23	male	0.25	7.15	6.8	real	eye	sad
formal_mask_21	23	male	0.9	8.15	8.2222	real	eyeb	happy
formal_mask_21	23	male	0.7	3.8	3	real	eyeb	neu
formal_mask_21	23	male	0.4	6.1	6.375	real	eyeb	sad
formal_mask_21	23	male	1	7.9	7.9	real	mouth	happy
formal_mask_21	23	male	0.8	4.3	3.5625	real	mouth	neu
formal_mask_21	23	male	0.3	6.85	6.1667	real	mouth	sad
formal_mask_21	23	male	0.9	8.25	8.3333	real	face	happy
formal_mask_21	23	male	0.7	4	3	real	face	neu
formal_mask_21	23	male	0.4	7.35	7.25	real	face	sad
formal_mask_21	23	male	1	8.15	8.15	cart	eye	happy
formal_mask_21	23	male	0.35	5.7	4	cart	eye	neu
formal_mask_21	23	male	0.55	7.35	7.0909	cart	eye	sad
formal_mask_21	23	male	0.95	7.95	7.8947	cart	eyeb	happy
formal_mask_21	23	male	0.3	6.25	4	cart	eyeb	neu
formal_mask_21	23	male	0.4	6.8	6.375	cart	eyeb	sad
formal_mask_21	23	male	0.3	5.3	5.1667	cart	mouth	happy
formal_mask_21	23	male	0.35	5.35	5.2857	cart	mouth	neu
formal_mask_21	23	male	0.75	6.45	6.3333	cart	mouth	sad
formal_mask_21	23	male	0.85	7.65	7.7059	cart	face	happy
formal_mask_21	23	male	0.5	5.45	4.1	cart	face	neu
formal_mask_21	23	male	0.5	6.6	6	cart	face	sad
formal_mask_22	21	female	1	7.6	7.6	real	eye	happy
formal_mask_22	21	female	0.6	5.4	5.9167	real	eye	neu
formal_mask_22	21	female	0.3	5.4	6	real	eye	sad
formal_mask_22	21	female	1	7.25	7.25	real	eyeb	happy
formal_mask_22	21	female	0.6	3.75	4.3333	real	eyeb	neu
formal_mask_22	21	female	0.4	4.2	5.5	real	eyeb	sad
formal_mask_22	21	female	1	6.65	6.65	real	mouth	happy
formal_mask_22	21	female	0.55	3.65	3.8182	real	mouth	neu
formal_mask_22	21	female	0.5	5.3	6	real	mouth	sad
formal_mask_22	21	female	1	6.95	6.95	real	face	happy
formal_mask_22	21	female	0.55	3.95	3.4545	real	face	neu
formal_mask_22	21	female	0.5	4.55	5.3	real	face	sad
formal_mask_22	21	female	1	6.55	6.55	cart	eye	happy
formal_mask_22	21	female	0.6	4	3.3333	cart	eye	neu
formal_mask_22	21	female	0.9	5.95	6	cart	eye	sad
formal_mask_22	21	female	1	6.1	6.1	cart	eyeb	happy
formal_mask_22	21	female	0.5	2.95	2.7	cart	eyeb	neu
formal_mask_22	21	female	0.75	5.55	5.6	cart	eyeb	sad
formal_mask_22	21	female	0.7	4.4	4.9286	cart	mouth	happy
formal_mask_22	21	female	0.4	3.75	2.875	cart	mouth	neu
formal_mask_22	21	female	0.55	6.35	6.3636	cart	mouth	sad
formal_mask_22	21	female	1	5.45	5.45	cart	face	happy
formal_mask_22	21	female	0.55	3.35	3	cart	face	neu
formal_mask_22	21	female	0.85	5.6	5.5882	cart	face	sad
formal_mask_23	21	female	1	7.2	7.2	real	eye	happy
formal_mask_23	21	female	0.7	3.45	3.2857	real	eye	neu
formal_mask_23	21	female	0.55	4.8	5.5455	real	eye	sad
formal_mask_23	21	female	1	7.45	7.45	real	eyeb	happy
formal_mask_23	21	female	0.65	3.55	3.3846	real	eyeb	neu
formal_mask_23	21	female	0.4	4.15	4.5	real	eyeb	sad
formal_mask_23	21	female	0.95	6.45	6.4737	real	mouth	happy
formal_mask_23	21	female	0.9	3.5	3.3333	real	mouth	neu
formal_mask_23	21	female	0.7	5.1	5.2857	real	mouth	sad
formal_mask_23	21	female	1	7.35	7.35	real	face	happy
formal_mask_23	21	female	0.7	3.45	3.2143	real	face	neu
formal_mask_23	21	female	0.75	4.7	4.8667	real	face	sad
formal_mask_23	21	female	1	7.1	7.1	cart	eye	happy
formal_mask_23	21	female	0.6	5.5	5.5833	cart	eye	neu
formal_mask_23	21	female	0.95	6.5	6.5263	cart	eye	sad
formal_mask_23	21	female	0.95	5.9	5.8947	cart	eyeb	happy
formal_mask_23	21	female	0.4	4.45	4.875	cart	eyeb	neu
formal_mask_23	21	female	0.9	6.05	6	cart	eyeb	sad
formal_mask_23	21	female	0.6	4.8	5.1667	cart	mouth	happy
formal_mask_23	21	female	0.7	4.4	4.5	cart	mouth	neu
formal_mask_23	21	female	0.75	5.55	5.8	cart	mouth	sad
formal_mask_23	21	female	1	7.05	7.05	cart	face	happy
formal_mask_23	21	female	0.7	5.3	5.4286	cart	face	neu
formal_mask_23	21	female	0.95	6.15	6.1579	cart	face	sad
formal_mask_24	20	male	0.95	6.1	6.3684	real	eye	happy
formal_mask_24	20	male	0.6	5.05	5.75	real	eye	neu
formal_mask_24	20	male	0.5	5.8	5.3	real	eye	sad
formal_mask_24	20	male	1	6.95	6.95	real	eyeb	happy
formal_mask_24	20	male	0.3	4.5	5.1667	real	eyeb	neu
formal_mask_24	20	male	0.55	4.4	4.6364	real	eyeb	sad
formal_mask_24	20	male	1	6.9	6.9	real	mouth	happy
formal_mask_24	20	male	0.25	6	5.4	real	mouth	neu
formal_mask_24	20	male	0.5	6.65	6.7	real	mouth	sad
formal_mask_24	20	male	1	7.1	7.1	real	face	happy
formal_mask_24	20	male	0.55	5.25	5.9091	real	face	neu
formal_mask_24	20	male	0.7	5.5	5.4286	real	face	sad
formal_mask_24	20	male	1	6.05	6.05	cart	eye	happy
formal_mask_24	20	male	0.9	6.15	6.3889	cart	eye	neu
formal_mask_24	20	male	1	6.5	6.5	cart	eye	sad
formal_mask_24	20	male	1	6.45	6.45	cart	eyeb	happy
formal_mask_24	20	male	0.55	5.05	6.2727	cart	eyeb	neu
formal_mask_24	20	male	0.95	6.55	6.5263	cart	eyeb	sad
formal_mask_24	20	male	0.05	6.2	7	cart	mouth	happy
formal_mask_24	20	male	0.85	6.05	6.3529	cart	mouth	neu
formal_mask_24	20	male	1	6.75	6.75	cart	mouth	sad
formal_mask_24	20	male	0.9	6.75	7	cart	face	happy
formal_mask_24	20	male	0.75	6.2	6.6	cart	face	neu
formal_mask_24	20	male	1	7.2	7.2	cart	face	sad
formal_mask_25	23	female	1	8	8	real	eye	happy
formal_mask_25	23	female	0.7	6.4	6.7857	real	eye	neu
formal_mask_25	23	female	0.1	7.2	8	real	eye	sad
formal_mask_25	23	female	1	8.55	8.55	real	eyeb	happy
formal_mask_25	23	female	0.6	6.5	7.1667	real	eyeb	neu
formal_mask_25	23	female	0.6	7.7	8.1667	real	eyeb	sad
formal_mask_25	23	female	1	7.45	7.45	real	mouth	happy
formal_mask_25	23	female	1	5.45	5.45	real	mouth	neu
formal_mask_25	23	female	0.5	6.85	6.5	real	mouth	sad
formal_mask_25	23	female	1	7.6	7.6	real	face	happy
formal_mask_25	23	female	0.85	4.5	4.6471	real	face	neu
formal_mask_25	23	female	0.4	6.4	6.25	real	face	sad
formal_mask_25	23	female	1	6.45	6.45	cart	eye	happy
formal_mask_25	23	female	0.65	5.5	5.3846	cart	eye	neu
formal_mask_25	23	female	0.15	6.15	6	cart	eye	sad
formal_mask_25	23	female	1	6.75	6.75	cart	eyeb	happy
formal_mask_25	23	female	0.65	6.2	6.6923	cart	eyeb	neu
formal_mask_25	23	female	0.05	6.55	8	cart	eyeb	sad
formal_mask_25	23	female	0.6	6	6.4167	cart	mouth	happy
formal_mask_25	23	female	0.4	6.1	5.375	cart	mouth	neu
formal_mask_25	23	female	0.1	7.05	7.5	cart	mouth	sad
formal_mask_25	23	female	1	6.65	6.65	cart	face	happy
formal_mask_25	23	female	0.75	5.45	5.5333	cart	face	neu
formal_mask_25	23	female	0.25	7.15	7.2	cart	face	sad
formal_mask_26	25	male	1	7.85	7.85	real	eye	happy
formal_mask_26	25	male	0.8	2.3	2.4375	real	eye	neu
formal_mask_26	25	male	0.5	2.75	3	real	eye	sad
formal_mask_26	25	male	0.9	8.2	8.166667	real	eyeb	happy
formal_mask_26	25	male	0.85	3.2	3.235294	real	eyeb	neu
formal_mask_26	25	male	0.15	3.4	3.666667	real	eyeb	sad
formal_mask_26	25	male	0.95	6.65	6.842105	real	mouth	happy
formal_mask_26	25	male	1	2.75	2.75	real	mouth	neu
formal_mask_26	25	male	0.3	2.3	3.333333	real	mouth	sad
formal_mask_26	25	male	1	6.55	6.55	real	face	happy
formal_mask_26	25	male	0.9	3.6	3.444444	real	face	neu
formal_mask_26	25	male	0.4	3.5	3.75	real	face	sad
formal_mask_26	25	male	0.85	3.25	3	cart	eye	happy
formal_mask_26	25	male	0.95	2.9	2.947368	cart	eye	neu
formal_mask_26	25	male	1	2.35	2.35	cart	eye	sad
formal_mask_26	25	male	1	5.45	5.45	cart	eyeb	happy
formal_mask_26	25	male	0.95	3.45	3.315789	cart	eyeb	neu
formal_mask_26	25	male	0.85	3.65	3.529412	cart	eyeb	sad
formal_mask_26	25	male	0	2.75	NaN	cart	mouth	happy
formal_mask_26	25	male	1	2.6	2.6	cart	mouth	neu
formal_mask_26	25	male	0.75	2.85	2.8	cart	mouth	sad
formal_mask_26	25	male	0.9	3.6	3.555556	cart	face	happy
formal_mask_26	25	male	0.85	3.2	3.411765	cart	face	neu
formal_mask_26	25	male	0.95	2.55	2.368421	cart	face	sad
formal_mask_27	18	female	0.95	6.4	6.6842	real	eye	happy
formal_mask_27	18	female	0.8	6	6.5	real	eye	neu
formal_mask_27	18	female	0.4	5.75	6.375	real	eye	sad
formal_mask_27	18	female	0.95	6.35	6.5789	real	eyeb	happy
formal_mask_27	18	female	0.95	6.25	6.4737	real	eyeb	neu
formal_mask_27	18	female	0.55	4.25	4.8182	real	eyeb	sad
formal_mask_27	18	female	1	6.15	6.15	real	mouth	happy
formal_mask_27	18	female	0.85	5.4	5.8824	real	mouth	neu
formal_mask_27	18	female	0.7	5.6	6.2143	real	mouth	sad
formal_mask_27	18	female	1	6.6	6.6	real	face	happy
formal_mask_27	18	female	0.75	5.9	6.6	real	face	neu
formal_mask_27	18	female	0.5	4.15	4.8	real	face	sad
formal_mask_27	18	female	0.95	5.35	5.4737	cart	eye	happy
formal_mask_27	18	female	0.85	5.2	5.5882	cart	eye	neu
formal_mask_27	18	female	0.95	6.75	6.8947	cart	eye	sad
formal_mask_27	18	female	0.9	5.4	5.4444	cart	eyeb	happy
formal_mask_27	18	female	0.9	4.7	5.0556	cart	eyeb	neu
formal_mask_27	18	female	0.7	5.65	6.4286	cart	eyeb	sad
formal_mask_27	18	female	0.2	3.75	3.25	cart	mouth	happy
formal_mask_27	18	female	0.8	4.4	4.8125	cart	mouth	neu
formal_mask_27	18	female	0.95	6.3	6.3158	cart	mouth	sad
formal_mask_27	18	female	1	5.2	5.2	cart	face	happy
formal_mask_27	18	female	1	5.7	5.7	cart	face	neu
formal_mask_27	18	female	0.95	6.35	6.4211	cart	face	sad
formal_mask_28	22	male	1	6.75	6.75	real	eye	happy
formal_mask_28	22	male	0.6	4.8	5.3333	real	eye	neu
formal_mask_28	22	male	0.65	5.15	5.2308	real	eye	sad
formal_mask_28	22	male	1	4.75	4.75	real	eyeb	happy
formal_mask_28	22	male	0.85	3.9	4.1176	real	eyeb	neu
formal_mask_28	22	male	0.35	3.4	4.5714	real	eyeb	sad
formal_mask_28	22	male	0.9	4.6	4.6111	real	mouth	happy
formal_mask_28	22	male	0.65	4.05	4.4615	real	mouth	neu
formal_mask_28	22	male	0.2	3.85	4.5	real	mouth	sad
formal_mask_28	22	male	1	6.25	6.25	real	face	happy
formal_mask_28	22	male	0.5	4.05	4.5	real	face	neu
formal_mask_28	22	male	0.45	4.15	4.5556	real	face	sad
formal_mask_28	22	male	0.95	5.4	5.4737	cart	eye	happy
formal_mask_28	22	male	0.8	4.35	4.5	cart	eye	neu
formal_mask_28	22	male	0.8	4.7	5	cart	eye	sad
formal_mask_28	22	male	0.95	5.75	5.8421	cart	eyeb	happy
formal_mask_28	22	male	0.6	4.3	4.4167	cart	eyeb	neu
formal_mask_28	22	male	0.65	4.6	4.8462	cart	eyeb	sad
formal_mask_28	22	male	0.05	5.55	5	cart	mouth	happy
formal_mask_28	22	male	0.8	5.2	5.3125	cart	mouth	neu
formal_mask_28	22	male	0.15	5.65	6	cart	mouth	sad
formal_mask_28	22	male	0.95	6.1	6.1053	cart	face	happy
formal_mask_28	22	male	0.6	5.8	6.0833	cart	face	neu
formal_mask_28	22	male	0.4	6.15	6.125	cart	face	sad
formal_mask_29	23	female	0.9	6.25	6.166667	real	eye	happy
formal_mask_29	23	female	0.7	5.4	6.214286	real	eye	neu
formal_mask_29	23	female	0.05	4.25	7	real	eye	sad
formal_mask_29	23	female	1	5.9	5.9	real	eyeb	happy
formal_mask_29	23	female	0.45	4.1	5.888889	real	eyeb	neu
formal_mask_29	23	female	0.05	4.3	6	real	eyeb	sad
formal_mask_29	23	female	0.95	5.2	5.157895	real	mouth	happy
formal_mask_29	23	female	0.7	5.2	5.285714	real	mouth	neu
formal_mask_29	23	female	0.25	5.05	5.8	real	mouth	sad
formal_mask_29	23	female	0.95	5.8	6.052632	real	face	happy
formal_mask_29	23	female	0.7	4.8	6.071429	real	face	neu
formal_mask_29	23	female	0	4.8	NaN	real	face	sad
formal_mask_29	23	female	0.95	4.9	5.105263	cart	eye	happy
formal_mask_29	23	female	0.65	4.1	4.538462	cart	eye	neu
formal_mask_29	23	female	0.35	5.05	5.571429	cart	eye	sad
formal_mask_29	23	female	1	5.9	5.9	cart	eyeb	happy
formal_mask_29	23	female	0.6	4.65	5.166667	cart	eyeb	neu
formal_mask_29	23	female	0.5	5.3	5.6	cart	eyeb	sad
formal_mask_29	23	female	0.4	4.3	4.25	cart	mouth	happy
formal_mask_29	23	female	0.7	3.55	3.642857	cart	mouth	neu
formal_mask_29	23	female	0.3	4.7	5.666667	cart	mouth	sad
formal_mask_29	23	female	1	5.6	5.6	cart	face	happy
formal_mask_29	23	female	0.75	5	5.466667	cart	face	neu
formal_mask_29	23	female	0.2	4.65	6	cart	face	sad
formal_mask_30	25	male	1	7.4	7.4	real	eye	happy
formal_mask_30	25	male	0.7	4.95	5.5714	real	eye	neu
formal_mask_30	25	male	0.2	6.2	7	real	eye	sad
formal_mask_30	25	male	1	7.4	7.4	real	eyeb	happy
formal_mask_30	25	male	0.7	5.2	5.1429	real	eyeb	neu
formal_mask_30	25	male	0.35	5.45	6.5714	real	eyeb	sad
formal_mask_30	25	male	1	6.4	6.4	real	mouth	happy
formal_mask_30	25	male	0.75	5.55	6.0667	real	mouth	neu
formal_mask_30	25	male	0.3	5.45	5.1667	real	mouth	sad
formal_mask_30	25	male	1	7.45	7.45	real	face	happy
formal_mask_30	25	male	0.6	5.15	5.6667	real	face	neu
formal_mask_30	25	male	0.3	6.4	6.6667	real	face	sad
formal_mask_30	25	male	1	7.6	7.6	cart	eye	happy
formal_mask_30	25	male	0.55	5.2	5.1818	cart	eye	neu
formal_mask_30	25	male	0.7	7.85	7.9286	cart	eye	sad
formal_mask_30	25	male	0.95	7.75	7.8421	cart	eyeb	happy
formal_mask_30	25	male	0.5	5.3	5.4	cart	eyeb	neu
formal_mask_30	25	male	0.8	7.55	7.375	cart	eyeb	sad
formal_mask_30	25	male	0.1	5.1	2.5	cart	mouth	happy
formal_mask_30	25	male	0.65	4.7	5.2308	cart	mouth	neu
formal_mask_30	25	male	0.95	6.55	6.6316	cart	mouth	sad
formal_mask_30	25	male	1	7.95	7.95	cart	face	happy
formal_mask_30	25	male	0.7	5.45	5.0714	cart	face	neu
formal_mask_30	25	male	0.85	7.8	8	cart	face	sad
formal_mask_31	19	female	0.95	7.35	7.6842	real	eye	happy
formal_mask_31	19	female	0.6	4.2	5.1667	real	eye	neu
formal_mask_31	19	female	0.45	5.9	6.5556	real	eye	sad
formal_mask_31	19	female	0.95	7.3	7.5789	real	eyeb	happy
formal_mask_31	19	female	0.75	4.8	5	real	eyeb	neu
formal_mask_31	19	female	0.75	5.75	5.8	real	eyeb	sad
formal_mask_31	19	female	0.95	7.2	7.2632	real	mouth	happy
formal_mask_31	19	female	0.8	4.6	5.0625	real	mouth	neu
formal_mask_31	19	female	0.35	6.4	6.8571	real	mouth	sad
formal_mask_31	19	female	1	7.75	7.75	real	face	happy
formal_mask_31	19	female	0.8	6	6.625	real	face	neu
formal_mask_31	19	female	0.55	6.75	6.8182	real	face	sad
formal_mask_31	19	female	1	6.45	6.45	cart	eye	happy
formal_mask_31	19	female	0.6	5.2	5.5	cart	eye	neu
formal_mask_31	19	female	0.55	6.6	6.9091	cart	eye	sad
formal_mask_31	19	female	0.95	6.45	6.5789	cart	eyeb	happy
formal_mask_31	19	female	0.8	4.45	4.25	cart	eyeb	neu
formal_mask_31	19	female	0.85	6.35	6.4706	cart	eyeb	sad
formal_mask_31	19	female	0.2	5.2	5.25	cart	mouth	happy
formal_mask_31	19	female	0.85	5.15	5.4118	cart	mouth	neu
formal_mask_31	19	female	0.25	6	6.6	cart	mouth	sad
formal_mask_31	19	female	1	6.25	6.25	cart	face	happy
formal_mask_31	19	female	0.7	4.15	4.9286	cart	face	neu
formal_mask_31	19	female	0.75	6.7	7	cart	face	sad
formal_mask_32	30	male	1	3.4	3.4	real	eye	happy
formal_mask_32	30	male	0.85	2.05	1.8235	real	eye	neu
formal_mask_32	30	male	0.7	3.8	4.0714	real	eye	sad
formal_mask_32	30	male	0.95	4.35	4.3158	real	eyeb	happy
formal_mask_32	30	male	1	1.5	1.5	real	eyeb	neu
formal_mask_32	30	male	0.75	3.7	3.9333	real	eyeb	sad
formal_mask_32	30	male	0.95	3.35	3.4211	real	mouth	happy
formal_mask_32	30	male	0.95	1.95	1.9474	real	mouth	neu
formal_mask_32	30	male	0.7	3.2	3.2857	real	mouth	sad
formal_mask_32	30	male	1	4.15	4.15	real	face	happy
formal_mask_32	30	male	0.9	1.9	1.8333	real	face	neu
formal_mask_32	30	male	0.6	3.8	4.4167	real	face	sad
formal_mask_32	30	male	0.85	3.15	3.2353	cart	eye	happy
formal_mask_32	30	male	1	1.75	1.75	cart	eye	neu
formal_mask_32	30	male	1	4.3	4.3	cart	eye	sad
formal_mask_32	30	male	0.95	3.5	3.6316	cart	eyeb	happy
formal_mask_32	30	male	0.8	2.5	2.4375	cart	eyeb	neu
formal_mask_32	30	male	0.2	3.45	4.75	cart	eyeb	sad
formal_mask_32	30	male	0.05	2.05	2	cart	mouth	happy
formal_mask_32	30	male	0.95	2.25	2.2632	cart	mouth	neu
formal_mask_32	30	male	1	4.5	4.5	cart	mouth	sad
formal_mask_32	30	male	0.9	3.3	3.3889	cart	face	happy
formal_mask_32	30	male	1	1.2	1.2	cart	face	neu
formal_mask_32	30	male	0.95	4.15	4.1579	cart	face	sad
formal_mask_33	20	male	1	6.5	6.5	real	eye	happy
formal_mask_33	20	male	0.8	4.3	4.75	real	eye	neu
formal_mask_33	20	male	0.15	3.95	5	real	eye	sad
formal_mask_33	20	male	1	6.85	6.85	real	eyeb	happy
formal_mask_33	20	male	1	5.4	5.4	real	eyeb	neu
formal_mask_33	20	male	0.5	3.5	3.7	real	eyeb	sad
formal_mask_33	20	male	1	6	6	real	mouth	happy
formal_mask_33	20	male	0.85	4.1	4.0588	real	mouth	neu
formal_mask_33	20	male	0.4	5.95	6.25	real	mouth	sad
formal_mask_33	20	male	0.95	6.1	6	real	face	happy
formal_mask_33	20	male	0.95	4	4.1579	real	face	neu
formal_mask_33	20	male	0.45	3.8	3.5556	real	face	sad
formal_mask_33	20	male	0.95	5.4	5.5789	cart	eye	happy
formal_mask_33	20	male	0.7	3.6	3.5	cart	eye	neu
formal_mask_33	20	male	0.65	4.95	5.3077	cart	eye	sad
formal_mask_33	20	male	0.95	6.6	6.7895	cart	eyeb	happy
formal_mask_33	20	male	0.75	4.3	4.2667	cart	eyeb	neu
formal_mask_33	20	male	0.55	5.1	5.1818	cart	eyeb	sad
formal_mask_33	20	male	0.35	3.7	3.8571	cart	mouth	happy
formal_mask_33	20	male	0.7	3.05	2.5	cart	mouth	neu
formal_mask_33	20	male	0.4	5.05	4.375	cart	mouth	sad
formal_mask_33	20	male	1	5.7	5.7	cart	face	happy
formal_mask_33	20	male	0.9	4	3.8333	cart	face	neu
formal_mask_33	20	male	0.45	5.35	5	cart	face	sad
formal_mask_34	19	male	1	7.65	7.65	real	eye	happy
formal_mask_34	19	male	0.95	7.1	7.3158	real	eye	neu
formal_mask_34	19	male	0.2	6.15	7.25	real	eye	sad
formal_mask_34	19	male	1	7.1	7.1	real	eyeb	happy
formal_mask_34	19	male	0.85	6.5	7.0588	real	eyeb	neu
formal_mask_34	19	male	0.25	5.35	6.2	real	eyeb	sad
formal_mask_34	19	male	1	7.25	7.25	real	mouth	happy
formal_mask_34	19	male	0.85	6.05	6.5294	real	mouth	neu
formal_mask_34	19	male	0.2	5.2	4.5	real	mouth	sad
formal_mask_34	19	male	0.95	7.15	7.3158	real	face	happy
formal_mask_34	19	male	0.8	6.3	7.125	real	face	neu
formal_mask_34	19	male	0.35	3.95	4.4286	real	face	sad
formal_mask_34	19	male	0.95	6.4	6.6842	cart	eye	happy
formal_mask_34	19	male	0.95	6.85	7	cart	eye	neu
formal_mask_34	19	male	0.1	6.05	5	cart	eye	sad
formal_mask_34	19	male	1	6.65	6.65	cart	eyeb	happy
formal_mask_34	19	male	0.95	6.8	7	cart	eyeb	neu
formal_mask_34	19	male	0.45	4.75	5	cart	eyeb	sad
formal_mask_34	19	male	0.4	6.7	6.25	cart	mouth	happy
formal_mask_34	19	male	0.9	7	7	cart	mouth	neu
formal_mask_34	19	male	0.2	5.45	4.75	cart	mouth	sad
formal_mask_34	19	male	0.95	5.75	6	cart	face	happy
formal_mask_34	19	male	0.95	6.9	7	cart	face	neu
formal_mask_34	19	male	0.45	5.35	5.4444	cart	face	sad
