# Supplementary material for: The Influence of Key Facial Features on Recognition of Emotion in Cartoon Faces
Source: Front Psychol. 2021 Aug 10;12:687974. doi: 10.3389/fpsyg.2021.687974 (PMC8382696; doi:10.3389/fpsyg.2021.687974)
Supplement: Supplementary file 2 [file Data_Sheet_2.ZIP]

Archive with 21 entries (20 files):
- Figures/
- Figures/Figure 5.tif
- __MACOSX/Figures/._Figure 5.tif
- Figures/Figure 4.tif
- __MACOSX/Figures/._Figure 4.tif
- Figures/.DS_Store
- __MACOSX/Figures/._.DS_Store
- Figures/Figure 1.tif
- __MACOSX/Figures/._Figure 1.tif
- Figures/Figure 3.tif
- __MACOSX/Figures/._Figure 3.tif
- Figures/Figure 2.tif
- __MACOSX/Figures/._Figure 2.tif
- Figures/Figure s4.tif
- __MACOSX/Figures/._Figure s4.tif
- Figures/Figure s2.tif
- __MACOSX/Figures/._Figure s2.tif
- Figures/Figure s3.tif
- __MACOSX/Figures/._Figure s3.tif
- Figures/Figure s1.tif
- __MACOSX/Figures/._Figure s1.tif
